# Supplementary material for: Monoclinic form I of clopidogrel hydrogen sulfate from powder diffraction data
Source: Acta Crystallogr Sect E Struct Rep Online. 2010 Jul 24;66(Pt 8):o2101–2. doi: 10.1107/S1600536810028783 (PMC3007342; doi:10.1107/S1600536810028783)
Supplement: Supplementary file 1 [file e-66-o2101-sup1.cif]

##############################################################################
###                                                                        ###
###        Electronic paper (Acta Crystallographica Section E)             ###
###                                                                        ###
##############################################################################
#                                                                            #
# This CIF contains the data in a paper accepted for publication in Acta     #
# Crystallographica Section E. It conforms to the requirements of Notes      #
# for Authors for Section E, and has been peer reviewed under the auspices   #
# of the IUCr Commission on Journals.                                        #
#                                                                            #
# Full details of the Crystallographic Information File format               #
# are given in the paper "The Crystallographic Information File (CIF):       #
# a New Standard Archive File for Crystallography" by S. R. Hall, F. H.      #
# Allen and I. D. Brown [Acta Cryst. (1991), A47, 655-685].                  #
#                                                                            #
# The current version of the core CIF dictionary is obtainable from          #
# ftp://ftp.iucr.org/pub/cif_core.dic. The current version number is 2.4.    #
#                                                                            #
# Software is freely available for graphical display of the structure(s) in  #
# this CIF.  For information consult the CIF home page http://www.iucr.org/  #
# cif/home.html                                                              #
#                                                                            #
# This file may be used for bona fide research purposes within the           #
# scientific community so long as proper attribution is given to the journal # 
# article from which it was obtained.                                        #
#                                                                            #
##############################################################################
                                             
data_I
_audit_creation_method     'manual + SHELXL-97'
_pd_block_diffractogram_id     Form_I_pattern
_chemical_name_systematic
;
(+)-(S)-5-[(2-chlorophenyl)(methoxycarbonyl)methyl]-4,5,6,7-
tetrahydrothieno[3,2-<i>c</i>]pyridin-5-ium hydrogen sulfate]
;
_chemical_name_common
;
Clopidogrel hydrogen sulfate
;
_chemical_formula_moiety     'C16 H17 Cl N O2 S +, H S O4 -'
_chemical_formula_sum     'C16 H18 Cl N O6 S2'
_chemical_formula_iupac     'C16 H17 Cl N O2 S +, H S O4 -'
_chemical_formula_weight     419.89
_chemical_melting_point     455(3)
_symmetry_cell_setting     monoclinic
_symmetry_space_group_name_H-M     'P 21'
loop_
    _symmetry_equiv_pos_as_xyz
    'x, y, z'
    '-x, y+1/2, -z'
_cell_length_a     10.4315(12)
_cell_length_b     15.3345(18)
_cell_length_c     12.6320(16)
_cell_angle_alpha     90.00
_cell_angle_beta     113.28(2)
_cell_angle_gamma     90.00
_cell_volume     1856.1(5)
_cell_formula_units_Z     4
_cell_measurement_reflns_used     1583
_cell_measurement_theta_min     3.82
_cell_measurement_theta_max     44.98
_cell_measurement_temperature     295(2)
_exptl_crystal_density_diffrn     1.503
_exptl_crystal_density_method     'not measured'
_exptl_crystal_F_000     872
_pd_char_colour     'white'
_pd_char_particle_morphology     'plate'
_exptl_absorpt_coefficient_mu     4.230
_exptl_absorpt_correction_type     none
_exptl_absorpt_process_details     ?
_exptl_absorpt_correction_T_min     ?
_exptl_absorpt_correction_T_max     ?
_exptl_special_details
;
;
_diffrn_ambient_temperature     295(2)
_diffrn_radiation_type     CuK\a~1~
_diffrn_radiation_wavelength     1.54059
_diffrn_radiation_source     'line-focus sealed tube'
_diffrn_radiation_monochromator     'Curved Germanium (111)'
_diffrn_measurement_device     'Guinier camera G670'
_pd_instr_dist_src/spec     ?
_pd_instr_dist_spec/detc     ?
_pd_instr_location
;
Dept. of Chemistry, Moscow State University, 119991 Moscow, Russian Federation
;
_diffrn_reflns_number     ?
_diffrn_reflns_limit_h_min     ?
_diffrn_reflns_limit_h_max     ?
_diffrn_reflns_limit_k_min     ?
_diffrn_reflns_limit_k_max     ?
_diffrn_reflns_limit_l_min     ?
_diffrn_reflns_limit_l_max     ?
_pd_meas_2theta_fixed     ?
_pd_meas_2theta_range_min     4.00
_pd_meas_2theta_range_max     90.00
_pd_meas_2theta_range_inc     0.01
_pd_meas_number_of_points     8601
_pd_meas_scan_method     cont
_pd_meas_special_details     ?
_refine_special_details
;
;
_refine_ls_structure_factor_coef     Inet
_refine_ls_matrix_type     fullcycle
_refine_ls_goodness_of_fit_all     1.7268
_refine_ls_restrained_S_all     ?
_refine_ls_restrained_S_obs     ?
_refine_ls_number_parameters     205
_refine_ls_number_restraints     155
_refine_ls_number_constraints     42
_refine_ls_hydrogen_treatment     noref
_refine_ls_weighting_scheme     sigma
_refine_ls_shift/su_max     .001
_refine_ls_shift/su_mean     .000
_refine_diff_density_max     0.50
_refine_diff_density_min     -0.45
_refine_ls_extinction_method     none
_refine_ls_extinction_coef     ?
loop_
    _atom_type_symbol
    _atom_type_description
    _atom_type_scat_dispersion_real
    _atom_type_scat_dispersion_imag
    _atom_type_scat_source
    'Cl' 'Cl' 0.3639 0.7018
                         'International Tables Vol C Tables 4.2.6.8 and 6.1.1.4'
    'S' 'S' 0.3331 0.5567
                         'International Tables Vol C Tables 4.2.6.8 and 6.1.1.4'
    'O' 'O' 0.0492 0.0322
                         'International Tables Vol C Tables 4.2.6.8 and 6.1.1.4'
    'N' 'N' 0.0311 0.0180
                         'International Tables Vol C Tables 4.2.6.8 and 6.1.1.4'
    'C' 'C' 0.0181 0.0091
                         'International Tables Vol C Tables 4.2.6.8 and 6.1.1.4'
    'H' 'H' 0.0000 0.0000
                         'International Tables Vol C Tables 4.2.6.8 and 6.1.1.4'
_computing_data_collection
               '<i>G670 Imaging Plate Guinier Camera Software</i> (Huber, 2002)'
_computing_cell_refinement     'MRIA (Zlokazov & Chernyshev, 1992)'
_computing_data_reduction
               '<i>G670 Imaging Plate Guinier Camera Software</i> (Huber, 2002)'
_computing_structure_solution
                              'simulated annealing (Zhukov <i>et al.</i>, 2001)'
_computing_structure_refinement     'MRIA (Zlokazov & Chernyshev, 1992)'
_computing_molecular_graphics     'PLATON (Spek, 2009)'
_computing_publication_material
             'MRIA (Zlokazov & Chernyshev, 1992) and SHELXL97 (Sheldrick, 2008)'
_pd_prep_cool_rate     ?
_pd_prep_pressure     101
_pd_prep_temperature     295(2)
_pd_proc_2theta_range_min     4.00
_pd_proc_2theta_range_max     90.00
_pd_proc_2theta_range_inc     0.01
_pd_proc_info_data_reduction     ?
_pd_proc_info_excluded_regions     none
_pd_proc_ls_background_function     'Chebyshev polynomial up to the 5th order'
_pd_proc_ls_pref_orient_corr     none
_pd_proc_ls_prof_R_factor     0.0193
_pd_proc_ls_prof_wR_factor     0.0250
_pd_proc_ls_prof_wR_expected     0.0145
_pd_proc_ls_profile_function     'split-type pseudo-Voigt (Toraya, 1986)'
_pd_proc_ls_special_details     ?
_pd_proc_wavelength     1.54059
_pd_spec_mount_mode     transmission
_pd_spec_mounting
;
thin layer in the specimen holder of the camera
;
_pd_spec_shape     flat_sheet
_pd_spec_size_axial     15
_pd_spec_size_equat     1
_pd_spec_size_thick     1
loop_
    _atom_site_type_symbol
    _atom_site_label
    _atom_site_fract_x
    _atom_site_fract_y
    _atom_site_fract_z
    _atom_site_U_iso_or_equiv
    _atom_site_adp_type
    _atom_site_calc_flag
    _atom_site_refinement_flags
    _atom_site_occupancy
    _atom_site_disorder_assembly
    _atom_site_disorder_group
    Cl Cl1A 0.4095(4) 0.6092(3) 1.1269(4) 0.0731(15) Uiso d . 1 . .
    S S1A -0.2971(4) 0.6556(3) 0.6216(4) 0.0642(15) Uiso d . 1 . .
    O O1A 0.2960(8) 0.9086(7) 0.9643(8) 0.065(3) Uiso d . 1 . .
    O O2A 0.2551(8) 0.8678(6) 1.1168(7) 0.065(4) Uiso d . 1 . .
    C C2A -0.2033(15) 0.5796(11) 0.5834(13) 0.066(6) Uiso d . 1 . .
    H H2A -0.2406 0.5448 0.5181 0.079 Uiso calc . 1 . .
    C C3A -0.0682(14) 0.5760(10) 0.6594(12) 0.065(6) Uiso d . 1 . .
    H H3A -0.0030 0.5365 0.6547 0.078 Uiso calc . 1 . .
    C C4A 0.1068(13) 0.6546(11) 0.8382(12) 0.065(5) Uiso d . 1 . .
    H H4A1 0.1257 0.6125 0.8999 0.078 Uiso calc . 1 . .
    H H4A2 0.1751 0.6463 0.8048 0.078 Uiso calc . 1 . .
    N N5A 0.1194(10) 0.7458(9) 0.8865(9) 0.065(4) Uiso d . 1 . .
    H H5A 0.1212 0.7831 0.8310 0.078 Uiso calc . 1 . .
    C C6A -0.0077(15) 0.7685(9) 0.9103(12) 0.066(6) Uiso d . 1 . .
    H H6A1 0.0063 0.8255 0.9464 0.079 Uiso calc . 1 . .
    H H6A2 -0.0161 0.7266 0.9647 0.079 Uiso calc . 1 . .
    C C7A -0.1428(14) 0.7696(10) 0.8044(12) 0.065(6) Uiso d . 1 . .
    H H7A1 -0.2214 0.7728 0.8269 0.078 Uiso calc . 1 . .
    H H7A2 -0.1455 0.8201 0.7574 0.078 Uiso calc . 1 . .
    C C8A 0.2536(14) 0.7586(10) 0.9906(12) 0.065(6) Uiso d . 1 . .
    H H8A 0.2491 0.7262 1.0559 0.078 Uiso calc . 1 . .
    C C9A 0.3733(14) 0.7242(10) 0.9634(12) 0.065(6) Uiso d . 1 . .
    C C10A 0.4519(12) 0.6534(11) 1.0198(12) 0.065(6) Uiso d . 1 . .
    C C11A 0.5690(13) 0.6242(10) 1.0020(12) 0.065(6) Uiso d . 1 . .
    H H11A 0.6223 0.5766 1.0406 0.078 Uiso calc . 1 . .
    C C12A 0.5986(14) 0.6727(11) 0.9213(12) 0.065(6) Uiso d . 1 . .
    H H12A 0.6703 0.6529 0.9013 0.078 Uiso calc . 1 . .
    C C13A 0.5311(13) 0.7470(11) 0.8691(12) 0.065(5) Uiso d . 1 . .
    H H13A 0.5617 0.7792 0.8213 0.078 Uiso calc . 1 . .
    C C14A 0.4160(14) 0.7729(9) 0.8893(12) 0.065(6) Uiso d . 1 . .
    H H14A 0.3669 0.8226 0.8536 0.078 Uiso calc . 1 . .
    C C15A 0.2739(15) 0.8538(10) 1.0203(12) 0.065(5) Uiso d . 1 . .
    C C16A 0.2910(14) 0.9531(10) 1.1684(13) 0.066(6) Uiso d . 1 . .
    H H16A 0.2731 0.9553 1.2373 0.098 Uiso calc . 1 . .
    H H16B 0.2357 0.9964 1.1151 0.098 Uiso calc . 1 . .
    H H16C 0.3881 0.9642 1.1873 0.098 Uiso calc . 1 . .
    C C17A -0.1513(14) 0.6881(10) 0.7374(12) 0.065(6) Uiso d . 1 . .
    C C18A -0.0391(13) 0.6396(10) 0.7466(12) 0.065(6) Uiso d . 1 . .
    Cl Cl1B 0.4361(4) 0.7397(3) 0.3437(4) 0.0692(14) Uiso d . 1 . .
    S S1B -0.3489(4) 0.8614(3) 0.1741(4) 0.0670(16) Uiso d . 1 . .
    O O1B 0.1492(9) 0.6692(7) 0.5994(8) 0.072(4) Uiso d . 1 . .
    O O2B 0.3318(9) 0.6156(6) 0.5793(8) 0.072(4) Uiso d . 1 . .
    C C2B -0.2713(14) 0.9258(11) 0.1059(12) 0.072(6) Uiso d . 1 . .
    H H2B -0.3189 0.9664 0.0493 0.086 Uiso calc . 1 . .
    C C3B -0.1318(13) 0.9106(12) 0.1440(12) 0.072(6) Uiso d . 1 . .
    H H3B -0.0732 0.9378 0.1146 0.087 Uiso calc . 1 . .
    C C4B 0.0592(15) 0.8170(11) 0.2903(13) 0.072(6) Uiso d . 1 . .
    H H4B1 0.1222 0.8665 0.3124 0.086 Uiso calc . 1 . .
    H H4B2 0.0822 0.7819 0.2363 0.086 Uiso calc . 1 . .
    N N5B 0.0783(11) 0.7634(8) 0.3955(10) 0.072(5) Uiso d . 1 . .
    H H5B 0.0669 0.8006 0.4472 0.086 Uiso calc . 1 . .
    C C6B -0.0383(15) 0.6974(10) 0.3650(13) 0.072(6) Uiso d . 1 . .
    H H6B1 -0.0191 0.6578 0.4293 0.086 Uiso calc . 1 . .
    H H6B2 -0.0411 0.6634 0.2993 0.086 Uiso calc . 1 . .
    C C7B -0.1796(14) 0.7400(12) 0.3363(12) 0.072(6) Uiso d . 1 . .
    H H7B1 -0.2535 0.6985 0.2974 0.086 Uiso calc . 1 . .
    H H7B2 -0.1883 0.7587 0.4065 0.086 Uiso calc . 1 . .
    C C8B 0.2241(14) 0.7255(10) 0.4537(13) 0.072(6) Uiso d . 1 . .
    H H8B 0.2438 0.6882 0.3989 0.086 Uiso calc . 1 . .
    C C9B 0.3321(15) 0.7989(10) 0.4937(13) 0.071(6) Uiso d . 1 . .
    C C10B 0.4343(15) 0.8091(11) 0.4515(13) 0.072(6) Uiso d . 1 . .
    C C11B 0.5344(14) 0.8730(10) 0.4922(12) 0.072(6) Uiso d . 1 . .
    H H11B 0.6013 0.8796 0.4613 0.087 Uiso calc . 1 . .
    C C12B 0.5345(15) 0.9267(11) 0.5787(12) 0.072(6) Uiso d . 1 . .
    H H12B 0.6045 0.9683 0.6083 0.086 Uiso calc . 1 . .
    C C13B 0.4337(13) 0.9206(11) 0.6231(13) 0.072(6) Uiso d . 1 . .
    H H13B 0.4310 0.9599 0.6783 0.086 Uiso calc . 1 . .
    C C14B 0.3367(14) 0.8543(11) 0.5828(13) 0.072(6) Uiso d . 1 . .
    H H14B 0.2724 0.8464 0.6162 0.087 Uiso calc . 1 . .
    C C15B 0.2303(14) 0.6716(12) 0.5555(13) 0.072(6) Uiso d . 1 . .
    C C16B 0.3275(14) 0.5400(11) 0.6458(12) 0.072(6) Uiso d . 1 . .
    H H16D 0.4071 0.5038 0.6579 0.108 Uiso calc . 1 . .
    H H16E 0.2436 0.5076 0.6049 0.108 Uiso calc . 1 . .
    H H16F 0.3289 0.5583 0.7190 0.108 Uiso calc . 1 . .
    C C17B -0.1919(15) 0.8163(11) 0.2605(13) 0.072(6) Uiso d . 1 . .
    C C18B -0.0874(14) 0.8485(11) 0.2336(12) 0.072(6) Uiso d . 1 . .
    S S2A 0.0232(4) 0.9234(3) 0.6166(4) 0.0572(13) Uiso d . 1 . .
    O O3A 0.0642(12) 0.8444(8) 0.6881(9) 0.115(5) Uiso d . 1 . .
    O O4A -0.1156(11) 0.9512(8) 0.6065(10) 0.115(5) Uiso d . 1 . .
    O O5A 0.1279(11) 0.9964(8) 0.6804(10) 0.115(5) Uiso d . 1 . .
    H H51 0.1260 1.0045 0.7439 0.173 Uiso calc R 1 . .
    O O6A 0.0282(11) 0.9101(10) 0.5049(10) 0.115(4) Uiso d . 1 . .
    S S2B -0.0311(5) 1.0685(3) 0.8780(4) 0.0692(16) Uiso d . 1 . .
    O O3B -0.0818(11) 1.1589(9) 0.8583(11) 0.132(5) Uiso d . 1 . .
    O O4B -0.0199(13) 1.0398(9) 0.9921(11) 0.133(5) Uiso d . 1 . .
    O O5B -0.1420(12) 1.0105(9) 0.7869(10) 0.133(5) Uiso d . 1 . .
    H H52 -0.1264 1.0087 0.7283 0.200 Uiso calc R 1 . .
    O O6B 0.1001(12) 1.0588(9) 0.8650(10) 0.133(5) Uiso d . 1 . .
_geom_special_details
;
All e.s.d.'s (except the e.s.d. in the dihedral angle between two l.s. planes)
are estimated using the full covariance matrix. The cell e.s.d.'s are taken
into account individually in the estimation of e.s.d.'s in distances, angles
and torsion angles; correlations between e.s.d.'s in cell parameters are only
used when they are defined by crystal symmetry. An approximate (isotropic)
treatment of cell e.s.d.'s is used for estimating e.s.d.'s involving l.s.
planes.
;
loop_
    _geom_bond_atom_site_label_1
    _geom_bond_atom_site_label_2
    _geom_bond_site_symmetry_2
    _geom_bond_distance
    _geom_bond_publ_flag
    Cl1A C10A . 1.721(17) ?
    S1A C2A . 1.709(18) ?
    S1A C17A . 1.716(13) ?
    O1A C15A . 1.18(2) ?
    O2A C15A . 1.33(2) ?
    O2A C16A . 1.443(18) ?
    C2A C3A . 1.357(17) ?
    C2A H2A . 0.9313 ?
    C3A C18A . 1.41(2) ?
    C3A H3A . 0.9304 ?
    C4A N5A . 1.51(2) ?
    C4A C18A . 1.522(16) ?
    C4A H4A1 . 0.9699 ?
    C4A H4A2 . 0.9674 ?
    N5A C8A . 1.508(15) ?
    N5A C6A . 1.51(2) ?
    N5A H5A . 0.9102 ?
    C6A C7A . 1.512(17) ?
    C6A H6A1 . 0.9690 ?
    C6A H6A2 . 0.9712 ?
    C7A C17A . 1.49(2) ?
    C7A H7A1 . 0.9694 ?
    C7A H7A2 . 0.9697 ?
    C8A C15A . 1.50(2) ?
    C8A C9A . 1.52(2) ?
    C8A H8A . 0.9803 ?
    C9A C10A . 1.38(2) ?
    C9A C14A . 1.40(2) ?
    C10A C11A . 1.40(2) ?
    C11A C12A . 1.39(2) ?
    C11A H11A . 0.9303 ?
    C12A C13A . 1.36(2) ?
    C12A H12A . 0.9298 ?
    C13A C14A . 1.38(2) ?
    C13A H13A . 0.9307 ?
    C14A H14A . 0.9297 ?
    C16A H16A . 0.9589 ?
    C16A H16B . 0.9591 ?
    C16A H16C . 0.9607 ?
    C17A C18A . 1.35(2) ?
    Cl1B C10B . 1.733(18) ?
    S1B C2B . 1.710(18) ?
    S1B C17B . 1.714(14) ?
    O1B C15B . 1.18(2) ?
    O2B C15B . 1.302(19) ?
    O2B C16B . 1.44(2) ?
    C2B C3B . 1.359(19) ?
    C2B H2B . 0.9313 ?
    C3B C18B . 1.41(2) ?
    C3B H3B . 0.9305 ?
    C4B C18B . 1.49(2) ?
    C4B N5B . 1.51(2) ?
    C4B H4B1 . 0.9717 ?
    C4B H4B2 . 0.9710 ?
    N5B C6B . 1.511(19) ?
    N5B C8B . 1.519(17) ?
    N5B H5B . 0.9092 ?
    C6B C7B . 1.52(2) ?
    C6B H6B1 . 0.9690 ?
    C6B H6B2 . 0.9711 ?
    C7B C17B . 1.49(2) ?
    C7B H7B1 . 0.9698 ?
    C7B H7B2 . 0.9703 ?
    C8B C15B . 1.51(2) ?
    C8B C9B . 1.53(2) ?
    C8B H8B . 0.9795 ?
    C9B C10B . 1.38(3) ?
    C9B C14B . 1.40(2) ?
    C10B C11B . 1.37(2) ?
    C11B C12B . 1.37(2) ?
    C11B H11B . 0.9312 ?
    C12B C13B . 1.38(3) ?
    C12B H12B . 0.9299 ?
    C13B C14B . 1.38(2) ?
    C13B H13B . 0.9301 ?
    C14B H14B . 0.9306 ?
    C16B H16D . 0.9596 ?
    C16B H16E . 0.9613 ?
    C16B H16F . 0.9609 ?
    C17B C18B . 1.36(2) ?
    S2A O6A . 1.447(14) ?
    S2A O4A . 1.466(13) ?
    S2A O3A . 1.470(13) ?
    S2A O5A . 1.549(12) ?
    O5A H51 . 0.8200 ?
    S2B O6B . 1.449(15) ?
    S2B O4B . 1.468(15) ?
    S2B O3B . 1.469(15) ?
    S2B O5B . 1.549(12) ?
    O5B H52 . 0.8200 ?
loop_
    _geom_angle_atom_site_label_1
    _geom_angle_atom_site_label_2
    _geom_angle_atom_site_label_3
    _geom_angle_site_symmetry_1
    _geom_angle_site_symmetry_3
    _geom_angle
    _geom_angle_publ_flag
    C2A S1A C17A . . 91.5(7) ?
    C15A O2A C16A . . 117.1(12) ?
    C3A C2A S1A . . 112.3(12) ?
    C3A C2A H2A . . 123.8 ?
    S1A C2A H2A . . 123.9 ?
    C2A C3A C18A . . 111.5(14) ?
    C2A C3A H3A . . 124.3 ?
    C18A C3A H3A . . 124.2 ?
    N5A C4A C18A . . 110.4(11) ?
    N5A C4A H4A1 . . 109.4 ?
    C18A C4A H4A1 . . 109.5 ?
    N5A C4A H4A2 . . 109.6 ?
    C18A C4A H4A2 . . 109.7 ?
    H4A1 C4A H4A2 . . 108.3 ?
    C4A N5A C8A . . 112.0(10) ?
    C4A N5A C6A . . 110.4(11) ?
    C8A N5A C6A . . 112.4(11) ?
    C4A N5A H5A . . 107.1 ?
    C8A N5A H5A . . 107.3 ?
    C6A N5A H5A . . 107.2 ?
    N5A C6A C7A . . 114.3(13) ?
    N5A C6A H6A1 . . 108.7 ?
    C7A C6A H6A1 . . 108.7 ?
    N5A C6A H6A2 . . 108.6 ?
    C7A C6A H6A2 . . 108.7 ?
    H6A1 C6A H6A2 . . 107.6 ?
    C17A C7A C6A . . 108.6(12) ?
    C17A C7A H7A1 . . 109.9 ?
    C6A C7A H7A1 . . 110.1 ?
    C17A C7A H7A2 . . 109.9 ?
    C6A C7A H7A2 . . 110.0 ?
    H7A1 C7A H7A2 . . 108.4 ?
    C15A C8A N5A . . 109.6(11) ?
    C15A C8A C9A . . 110.4(13) ?
    N5A C8A C9A . . 108.7(12) ?
    C15A C8A H8A . . 109.3 ?
    N5A C8A H8A . . 109.5 ?
    C9A C8A H8A . . 109.4 ?
    C10A C9A C14A . . 119.0(15) ?
    C10A C9A C8A . . 122.2(15) ?
    C14A C9A C8A . . 118.3(13) ?
    C9A C10A C11A . . 123.2(16) ?
    C9A C10A Cl1A . . 115.6(12) ?
    C11A C10A Cl1A . . 120.8(11) ?
    C12A C11A C10A . . 114.0(13) ?
    C12A C11A H11A . . 122.8 ?
    C10A C11A H11A . . 123.2 ?
    C13A C12A C11A . . 125.4(16) ?
    C13A C12A H12A . . 117.3 ?
    C11A C12A H12A . . 117.3 ?
    C12A C13A C14A . . 118.2(16) ?
    C12A C13A H13A . . 121.0 ?
    C14A C13A H13A . . 120.8 ?
    C13A C14A C9A . . 119.9(13) ?
    C13A C14A H14A . . 120.0 ?
    C9A C14A H14A . . 120.1 ?
    O1A C15A O2A . . 124.9(15) ?
    O1A C15A C8A . . 125.7(15) ?
    O2A C15A C8A . . 109.3(14) ?
    O2A C16A H16A . . 109.5 ?
    O2A C16A H16B . . 109.4 ?
    H16A C16A H16B . . 109.6 ?
    O2A C16A H16C . . 109.3 ?
    H16A C16A H16C . . 109.5 ?
    H16B C16A H16C . . 109.5 ?
    C18A C17A C7A . . 123.8(12) ?
    C18A C17A S1A . . 111.0(12) ?
    C7A C17A S1A . . 124.1(11) ?
    C17A C18A C3A . . 113.7(11) ?
    C17A C18A C4A . . 123.6(14) ?
    C3A C18A C4A . . 122.7(13) ?
    C2B S1B C17B . . 91.7(8) ?
    C15B O2B C16B . . 117.0(13) ?
    C3B C2B S1B . . 112.1(12) ?
    C3B C2B H2B . . 123.8 ?
    S1B C2B H2B . . 124.0 ?
    C2B C3B C18B . . 111.5(15) ?
    C2B C3B H3B . . 124.3 ?
    C18B C3B H3B . . 124.2 ?
    C18B C4B N5B . . 110.7(14) ?
    C18B C4B H4B1 . . 109.4 ?
    N5B C4B H4B1 . . 109.6 ?
    C18B C4B H4B2 . . 109.5 ?
    N5B C4B H4B2 . . 109.7 ?
    H4B1 C4B H4B2 . . 107.9 ?
    C4B N5B C6B . . 109.1(10) ?
    C4B N5B C8B . . 113.2(13) ?
    C6B N5B C8B . . 114.7(11) ?
    C4B N5B H5B . . 106.5 ?
    C6B N5B H5B . . 106.4 ?
    C8B N5B H5B . . 106.4 ?
    N5B C6B C7B . . 112.3(13) ?
    N5B C6B H6B1 . . 109.2 ?
    C7B C6B H6B1 . . 109.2 ?
    N5B C6B H6B2 . . 109.0 ?
    C7B C6B H6B2 . . 109.1 ?
    H6B1 C6B H6B2 . . 107.9 ?
    C17B C7B C6B . . 108.7(14) ?
    C17B C7B H7B1 . . 109.9 ?
    C6B C7B H7B1 . . 110.0 ?
    C17B C7B H7B2 . . 109.9 ?
    C6B C7B H7B2 . . 109.9 ?
    H7B1 C7B H7B2 . . 108.3 ?
    C15B C8B N5B . . 108.6(13) ?
    C15B C8B C9B . . 110.1(12) ?
    N5B C8B C9B . . 110.1(12) ?
    C15B C8B H8B . . 109.3 ?
    N5B C8B H8B . . 109.3 ?
    C9B C8B H8B . . 109.4 ?
    C10B C9B C14B . . 117.3(14) ?
    C10B C9B C8B . . 122.5(15) ?
    C14B C9B C8B . . 120.0(16) ?
    C11B C10B C9B . . 121.7(16) ?
    C11B C10B Cl1B . . 119.3(14) ?
    C9B C10B Cl1B . . 119.0(11) ?
    C12B C11B C10B . . 119.3(16) ?
    C12B C11B H11B . . 120.4 ?
    C10B C11B H11B . . 120.3 ?
    C11B C12B C13B . . 121.7(14) ?
    C11B C12B H12B . . 119.3 ?
    C13B C12B H12B . . 119.0 ?
    C12B C13B C14B . . 117.8(16) ?
    C12B C13B H13B . . 121.1 ?
    C14B C13B H13B . . 121.1 ?
    C13B C14B C9B . . 122.1(16) ?
    C13B C14B H14B . . 118.9 ?
    C9B C14B H14B . . 119.1 ?
    O1B C15B O2B . . 122.7(16) ?
    O1B C15B C8B . . 128.3(14) ?
    O2B C15B C8B . . 108.3(14) ?
    O2B C16B H16D . . 109.6 ?
    O2B C16B H16E . . 109.5 ?
    H16D C16B H16E . . 109.4 ?
    O2B C16B H16F . . 109.6 ?
    H16D C16B H16F . . 109.4 ?
    H16E C16B H16F . . 109.3 ?
    C18B C17B C7B . . 125.1(13) ?
    C18B C17B S1B . . 110.7(12) ?
    C7B C17B S1B . . 123.0(12) ?
    C17B C18B C3B . . 113.9(13) ?
    C17B C18B C4B . . 122.3(14) ?
    C3B C18B C4B . . 123.7(15) ?
    O6A S2A O4A . . 111.8(7) ?
    O6A S2A O3A . . 111.7(8) ?
    O4A S2A O3A . . 109.3(8) ?
    O6A S2A O5A . . 108.6(8) ?
    O4A S2A O5A . . 107.7(7) ?
    O3A S2A O5A . . 107.6(6) ?
    S2A O5A H51 . . 109.5 ?
    O6B S2B O4B . . 111.6(7) ?
    O6B S2B O3B . . 111.8(8) ?
    O4B S2B O3B . . 109.5(8) ?
    O6B S2B O5B . . 108.6(8) ?
    O4B S2B O5B . . 107.6(8) ?
    O3B S2B O5B . . 107.6(7) ?
    S2B O5B H52 . . 109.5 ?
loop_
    _geom_hbond_atom_site_label_D
    _geom_hbond_atom_site_label_H
    _geom_hbond_atom_site_label_A
    _geom_hbond_site_symmetry_A
    _geom_hbond_distance_DH
    _geom_hbond_distance_HA
    _geom_hbond_distance_DA
    _geom_hbond_angle_DHA
    N5A H5A O3A . 0.91 1.91 2.785(16) 161
    N5B H5B O6A . 0.91 1.94 2.795(19) 157
    O5A H51 O6B . 0.82 1.85 2.640(17) 161
    O5B H52 O4A . 0.82 1.82 2.567(17) 152
    C4A H4A1 O4B 2_547 0.97 2.35 3.17(2) 142
    C4A H4A2 O1B . 0.97 2.52 3.225(17) 129
    C3B H3B O4B 1_554 0.93 2.41 3.28(2) 154
    C6A H6A2 O3B 2_547 0.97 2.31 3.175(19) 149
    C4B H4B2 O3B 2_546 0.97 2.23 3.13(2) 154
data_global
_journal_date_recd_electronic     2010-07-06
_journal_date_accepted     2010-07-19
_journal_name_full     'Acta Crystallographica, Section E'
_journal_year     2010
_journal_volume     66
_journal_issue      8
_journal_page_first     o2101
_journal_page_last     o2102
_journal_paper_category     QO
_journal_coeditor_code     LH5082
_publ_contact_author_name     'Vladimir V. Chernyshev'
_publ_contact_author_address
;
      Department of Chemistry
      Moscow State University
      119991 Moscow
      Russian Federation
;
_publ_contact_author_email     vladimir@struct.chem.msu.ru
_publ_contact_author_fax     '+ 7-495-9390898'
_publ_contact_author_phone     '+ 7-495-9393654'
_publ_section_title
;
Monoclinic form I of clopidogrel hydrogen sulfate from powder diffraction data
;
loop_
    _publ_author_name
    _publ_author_address
    'Chernyshev, Vladimir V.'
;
Department of Chemistry
Moscow State University
119991 Moscow
Russian Federation
;
    'Pirogov, Sergey V.'
;
JSC "Active Component"
bld. 5A, Road to Metallostroy, Metallostroy
Saint Petersburg, 196641
Russian Federation
;
    'Shishkina, Irina N.'
;
Department of Chemistry
Moscow State University
119991 Moscow
Russian Federation
;
    'Velikodny, Yurii A.'
;
Department of Chemistry
Moscow State University
119991 Moscow
Russian Federation
;
