# Supplementary material for: Monoclinic form I of clopidogrel hydrogen sulfate from powder diffraction data
Source: Acta Crystallogr Sect E Struct Rep Online. 2010 Jul 24;66(Pt 8):o2101–2. doi: 10.1107/S1600536810028783 (PMC3007342; doi:10.1107/S1600536810028783)
Supplement: Supplementary file 2 [file e-66-o2101-Isup2.rtv]

#    June 04, 2010
# This CIF contains the laboratory powder pattern for the
#  paper of Chernyshev et al. submitted to Acta Cryst. E.
#
#


data_I

_pd_block_id      Form_I_pattern

loop_
      _pd_proc_point_id                           
      _pd_proc_2theta_corrected           
      _pd_proc_intensity_net                     
      _pd_calc_intensity_net                     
      _pd_proc_ls_weight                  # x100 !
   1  4.0000   3685   3873  .0271
   2  4.0100   3681   3873  .0272
   3  4.0200   3659   3872  .0273
   4  4.0300   3703   3872  .0270
   5  4.0400   3731   3872  .0268
   6  4.0500   3733   3872  .0268
   7  4.0600   3722   3871  .0269
   8  4.0700   3781   3871  .0264
   9  4.0800   3781   3871  .0264
  10  4.0900   3791   3871  .0264
  11  4.1000   3800   3871  .0263
  12  4.1100   3754   3871  .0266
  13  4.1200   3825   3871  .0261
  14  4.1300   3868   3871  .0259
  15  4.1400   3846   3871  .0260
  16  4.1500   3820   3872  .0262
  17  4.1600   3829   3872  .0261
  18  4.1700   3838   3872  .0261
  19  4.1800   3866   3872  .0259
  20  4.1900   3859   3873  .0259
  21  4.2000   3840   3873  .0260
  22  4.2100   3808   3873  .0263
  23  4.2200   3815   3874  .0262
  24  4.2300   3825   3874  .0261
  25  4.2400   3782   3875  .0264
  26  4.2500   3858   3875  .0259
  27  4.2600   3779   3876  .0265
  28  4.2700   3823   3876  .0262
  29  4.2800   3823   3877  .0262
  30  4.2900   3832   3877  .0261
  31  4.3000   3830   3878  .0261
  32  4.3100   3873   3879  .0258
  33  4.3200   3889   3879  .0257
  34  4.3300   3836   3880  .0261
  35  4.3400   3843   3881  .0260
  36  4.3500   3848   3882  .0260
  37  4.3600   3901   3882  .0256
  38  4.3700   3860   3883  .0259
  39  4.3800   3868   3884  .0259
  40  4.3900   3913   3885  .0256
  41  4.4000   3889   3886  .0257
  42  4.4100   3947   3887  .0253
  43  4.4200   3888   3888  .0257
  44  4.4300   3907   3889  .0256
  45  4.4400   3960   3890  .0253
  46  4.4500   3979   3891  .0251
  47  4.4600   3924   3892  .0255
  48  4.4700   3890   3893  .0257
  49  4.4800   3931   3895  .0254
  50  4.4900   3911   3896  .0256
  51  4.5000   3881   3897  .0258
  52  4.5100   3866   3898  .0259
  53  4.5200   3950   3899  .0253
  54  4.5300   3933   3901  .0254
  55  4.5400   3936   3902  .0254
  56  4.5500   3978   3903  .0251
  57  4.5600   3954   3905  .0253
  58  4.5700   3940   3906  .0254
  59  4.5800   3925   3908  .0255
  60  4.5900   3990   3909  .0251
  61  4.6000   3929   3910  .0255
  62  4.6100   3945   3912  .0253
  63  4.6200   3956   3913  .0253
  64  4.6300   3973   3915  .0252
  65  4.6400   3988   3916  .0251
  66  4.6500   4018   3918  .0249
  67  4.6600   4027   3920  .0248
  68  4.6700   4016   3921  .0249
  69  4.6800   4001   3923  .0250
  70  4.6900   3976   3924  .0252
  71  4.7000   3976   3926  .0252
  72  4.7100   3957   3928  .0253
  73  4.7200   3982   3930  .0251
  74  4.7300   4026   3931  .0248
  75  4.7400   4000   3933  .0250
  76  4.7500   3996   3935  .0250
  77  4.7600   4013   3937  .0249
  78  4.7700   4057   3938  .0246
  79  4.7800   4060   3940  .0246
  80  4.7900   4041   3942  .0247
  81  4.8000   4043   3944  .0247
  82  4.8100   4006   3946  .0250
  83  4.8200   3966   3948  .0252
  84  4.8300   4005   3950  .0250
  85  4.8400   4048   3952  .0247
  86  4.8500   4018   3953  .0249
  87  4.8600   4010   3955  .0249
  88  4.8700   4024   3957  .0249
  89  4.8800   4030   3959  .0248
  90  4.8900   4022   3961  .0249
  91  4.9000   3970   3964  .0252
  92  4.9100   4003   3966  .0250
  93  4.9200   4024   3968  .0249
  94  4.9300   4003   3970  .0250
  95  4.9400   4087   3972  .0245
  96  4.9500   4088   3974  .0245
  97  4.9600   4061   3976  .0246
  98  4.9700   4078   3978  .0245
  99  4.9800   4092   3980  .0244
 100  4.9900   4076   3983  .0245
 101  5.0000   4043   3985  .0247
 102  5.0100   4020   3987  .0249
 103  5.0200   4071   3989  .0246
 104  5.0300   4098   3991  .0244
 105  5.0400   4045   3994  .0247
 106  5.0500   4063   3996  .0246
 107  5.0600   4062   3998  .0246
 108  5.0700   4053   4001  .0247
 109  5.0800   4040   4003  .0248
 110  5.0900   4056   4005  .0247
 111  5.1000   4070   4007  .0246
 112  5.1100   4057   4010  .0246
 113  5.1200   3997   4012  .0250
 114  5.1300   4014   4015  .0249
 115  5.1400   4107   4017  .0243
 116  5.1500   4114   4019  .0243
 117  5.1600   4165   4022  .0240
 118  5.1700   4109   4024  .0243
 119  5.1800   4104   4027  .0244
 120  5.1900   4142   4029  .0241
 121  5.2000   4116   4031  .0243
 122  5.2100   4142   4034  .0241
 123  5.2200   4110   4036  .0243
 124  5.2300   4124   4039  .0242
 125  5.2400   4133   4041  .0242
 126  5.2500   4113   4044  .0243
 127  5.2600   4144   4046  .0241
 128  5.2700   4133   4049  .0242
 129  5.2800   4117   4051  .0243
 130  5.2900   4102   4054  .0244
 131  5.3000   4143   4056  .0241
 132  5.3100   4072   4059  .0246
 133  5.3200   4097   4061  .0244
 134  5.3300   4104   4064  .0244
 135  5.3400   4078   4067  .0245
 136  5.3500   4116   4069  .0243
 137  5.3600   4133   4072  .0242
 138  5.3700   4110   4074  .0243
 139  5.3800   4156   4077  .0241
 140  5.3900   4100   4080  .0244
 141  5.4000   4120   4082  .0243
 142  5.4100   4197   4085  .0238
 143  5.4200   4155   4087  .0241
 144  5.4300   4154   4090  .0241
 145  5.4400   4216   4093  .0237
 146  5.4500   4220   4095  .0237
 147  5.4600   4154   4098  .0241
 148  5.4700   4155   4101  .0241
 149  5.4800   4216   4103  .0237
 150  5.4900   4234   4106  .0236
 151  5.5000   4199   4109  .0238
 152  5.5100   4185   4111  .0239
 153  5.5200   4182   4114  .0239
 154  5.5300   4140   4117  .0242
 155  5.5400   4111   4120  .0243
 156  5.5500   4102   4122  .0244
 157  5.5600   4172   4125  .0240
 158  5.5700   4147   4128  .0241
 159  5.5800   4135   4130  .0242
 160  5.5900   4122   4133  .0243
 161  5.6000   4146   4136  .0241
 162  5.6100   4199   4139  .0238
 163  5.6200   4156   4141  .0241
 164  5.6300   4150   4144  .0241
 165  5.6400   4216   4147  .0237
 166  5.6500   4236   4149  .0236
 167  5.6600   4209   4152  .0238
 168  5.6700   4237   4155  .0236
 169  5.6800   4237   4158  .0236
 170  5.6900   4201   4160  .0238
 171  5.7000   4238   4163  .0236
 172  5.7100   4202   4166  .0238
 173  5.7200   4162   4169  .0240
 174  5.7300   4211   4172  .0237
 175  5.7400   4169   4174  .0240
 176  5.7500   4153   4177  .0241
 177  5.7600   4139   4180  .0242
 178  5.7700   4133   4183  .0242
 179  5.7800   4159   4185  .0240
 180  5.7900   4208   4188  .0238
 181  5.8000   4234   4191  .0236
 182  5.8100   4191   4194  .0239
 183  5.8200   4254   4196  .0235
 184  5.8300   4248   4199  .0235
 185  5.8400   4223   4202  .0237
 186  5.8500   4245   4205  .0236
 187  5.8600   4185   4208  .0239
 188  5.8700   4205   4210  .0238
 189  5.8800   4193   4213  .0238
 190  5.8900   4223   4216  .0237
 191  5.9000   4182   4219  .0239
 192  5.9100   4212   4221  .0237
 193  5.9200   4203   4224  .0238
 194  5.9300   4171   4227  .0240
 195  5.9400   4233   4230  .0236
 196  5.9500   4239   4233  .0236
 197  5.9600   4222   4235  .0237
 198  5.9700   4210   4238  .0238
 199  5.9800   4217   4241  .0237
 200  5.9900   4232   4244  .0236
 201  6.0000   4224   4246  .0237
 202  6.0100   4266   4249  .0234
 203  6.0200   4254   4252  .0235
 204  6.0300   4273   4255  .0234
 205  6.0400   4227   4258  .0237
 206  6.0500   4167   4260  .0240
 207  6.0600   4207   4263  .0238
 208  6.0700   4187   4266  .0239
 209  6.0800   4283   4269  .0233
 210  6.0900   4273   4271  .0234
 211  6.1000   4253   4274  .0235
 212  6.1100   4206   4277  .0238
 213  6.1200   4263   4280  .0235
 214  6.1300   4279   4282  .0234
 215  6.1400   4265   4285  .0234
 216  6.1500   4255   4288  .0235
 217  6.1600   4246   4290  .0236
 218  6.1700   4227   4293  .0237
 219  6.1800   4296   4296  .0233
 220  6.1900   4342   4299  .0230
 221  6.2000   4283   4301  .0233
 222  6.2100   4288   4313  .0233
 223  6.2200   4302   4315  .0232
 224  6.2300   4241   4318  .0236
 225  6.2400   4230   4321  .0236
 226  6.2500   4238   4324  .0236
 227  6.2600   4272   4327  .0234
 228  6.2700   4260   4330  .0235
 229  6.2800   4270   4332  .0234
 230  6.2900   4284   4335  .0233
 231  6.3000   4283   4338  .0233
 232  6.3100   4236   4341  .0236
 233  6.3200   4213   4344  .0237
 234  6.3300   4232   4346  .0236
 235  6.3400   4265   4349  .0234
 236  6.3500   4282   4352  .0234
 237  6.3600   4282   4355  .0234
 238  6.3700   4269   4358  .0234
 239  6.3800   4240   4360  .0236
 240  6.3900   4237   4363  .0236
 241  6.4000   4200   4366  .0238
 242  6.4100   4197   4369  .0238
 243  6.4200   4249   4372  .0235
 244  6.4300   4251   4374  .0235
 245  6.4400   4271   4377  .0234
 246  6.4500   4269   4380  .0234
 247  6.4600   4220   4383  .0237
 248  6.4700   4247   4386  .0235
 249  6.4800   4229   4388  .0236
 250  6.4900   4244   4391  .0236
 251  6.5000   4251   4394  .0235
 252  6.5100   4303   4397  .0232
 253  6.5200   4220   4400  .0237
 254  6.5300   4308   4402  .0232
 255  6.5400   4314   4405  .0232
 256  6.5500   4347   4408  .0230
 257  6.5600   4343   4411  .0230
 258  6.5700   4328   4413  .0231
 259  6.5800   4318   4416  .0232
 260  6.5900   4377   4419  .0228
 261  6.6000   4355   4422  .0230
 262  6.6100   4328   4425  .0231
 263  6.6200   4367   4427  .0229
 264  6.6300   4334   4430  .0231
 265  6.6400   4329   4433  .0231
 266  6.6500   4395   4436  .0228
 267  6.6600   4332   4439  .0231
 268  6.6700   4317   4441  .0232
 269  6.6800   4331   4444  .0231
 270  6.6900   4340   4447  .0230
 271  6.7000   4371   4450  .0229
 272  6.7100   4353   4453  .0230
 273  6.7200   4349   4455  .0230
 274  6.7300   4403   4458  .0227
 275  6.7400   4329   4461  .0231
 276  6.7500   4329   4464  .0231
 277  6.7600   4357   4467  .0230
 278  6.7700   4330   4470  .0231
 279  6.7800   4337   4472  .0231
 280  6.7900   4400   4475  .0227
 281  6.8000   4408   4478  .0227
 282  6.8100   4399   4481  .0227
 283  6.8200   4426   4484  .0226
 284  6.8300   4398   4487  .0227
 285  6.8400   4358   4490  .0229
 286  6.8500   4408   4493  .0227
 287  6.8600   4393   4496  .0228
 288  6.8700   4363   4499  .0229
 289  6.8800   4397   4502  .0227
 290  6.8900   4398   4505  .0227
 291  6.9000   4380   4508  .0228
 292  6.9100   4387   4511  .0228
 293  6.9200   4377   4514  .0228
 294  6.9300   4389   4517  .0228
 295  6.9400   4366   4520  .0229
 296  6.9500   4362   4523  .0229
 297  6.9600   4448   4526  .0225
 298  6.9700   4418   4529  .0226
 299  6.9800   4403   4533  .0227
 300  6.9900   4397   4536  .0227
 301  7.0000   4420   4539  .0226
 302  7.0100   4438   4543  .0225
 303  7.0200   4337   4546  .0231
 304  7.0300   4361   4549  .0229
 305  7.0400   4431   4553  .0226
 306  7.0500   4423   4556  .0226
 307  7.0600   4434   4560  .0226
 308  7.0700   4469   4564  .0224
 309  7.0800   4435   4568  .0225
 310  7.0900   4433   4571  .0226
 311  7.1000   4446   4575  .0225
 312  7.1100   4503   4579  .0222
 313  7.1200   4503   4583  .0222
 314  7.1300   4528   4588  .0221
 315  7.1400   4594   4592  .0218
 316  7.1500   4532   4596  .0221
 317  7.1600   4500   4601  .0222
 318  7.1700   4462   4605  .0224
 319  7.1800   4491   4610  .0223
 320  7.1900   4569   4615  .0219
 321  7.2000   4567   4620  .0219
 322  7.2100   4560   4625  .0219
 323  7.2200   4527   4630  .0221
 324  7.2300   4551   4635  .0220
 325  7.2400   4542   4641  .0220
 326  7.2500   4617   4646  .0217
 327  7.2600   4582   4652  .0218
 328  7.2700   4564   4657  .0219
 329  7.2800   4551   4663  .0220
 330  7.2900   4586   4668  .0218
 331  7.3000   4607   4674  .0217
 332  7.3100   4579   4679  .0218
 333  7.3200   4572   4685  .0219
 334  7.3300   4588   4690  .0218
 335  7.3400   4611   4695  .0217
 336  7.3500   4629   4700  .0216
 337  7.3600   4611   4704  .0217
 338  7.3700   4586   4709  .0218
 339  7.3800   4580   4712  .0218
 340  7.3900   4698   4716  .0213
 341  7.4000   4773   4719  .0210
 342  7.4100   4701   4722  .0213
 343  7.4200   4724   4724  .0212
 344  7.4300   4665   4726  .0214
 345  7.4400   4679   4728  .0214
 346  7.4500   4675   4730  .0214
 347  7.4600   4673   4732  .0214
 348  7.4700   4711   4735  .0212
 349  7.4800   4726   4738  .0212
 350  7.4900   4706   4742  .0212
 351  7.5000   4759   4747  .0210
 352  7.5100   4756   4753  .0210
 353  7.5200   4758   4762  .0210
 354  7.5300   4807   4772  .0208
 355  7.5400   4806   4783  .0208
 356  7.5500   4863   4797  .0206
 357  7.5600   4882   4813  .0205
 358  7.5700   4816   4829  .0208
 359  7.5800   4953   4847  .0202
 360  7.5900   4947   4864  .0202
 361  7.6000   4946   4881  .0202
 362  7.6100   4990   4896  .0200
 363  7.6200   5038   4908  .0198
 364  7.6300   5099   4916  .0196
 365  7.6400   5183   4920  .0193
 366  7.6500   5110   4916  .0196
 367  7.6600   5125   4899  .0195
 368  7.6700   5048   4872  .0198
 369  7.6800   4970   4841  .0201
 370  7.6900   4949   4809  .0202
 371  7.7000   4940   4778  .0202
 372  7.7100   4905   4751  .0204
 373  7.7200   4870   4728  .0205
 374  7.7300   4853   4709  .0206
 375  7.7400   4826   4694  .0207
 376  7.7500   4834   4682  .0207
 377  7.7600   4900   4673  .0204
 378  7.7700   4887   4667  .0205
 379  7.7800   4797   4662  .0208
 380  7.7900   4898   4659  .0204
 381  7.8000   4923   4656  .0203
 382  7.8100   4920   4655  .0203
 383  7.8200   4908   5023  .0204
 384  7.8300   4918   5027  .0203
 385  7.8400   4870   5032  .0205
 386  7.8500   4910   5037  .0204
 387  7.8600   4877   5042  .0205
 388  7.8700   4886   5048  .0205
 389  7.8800   4905   5054  .0204
 390  7.8900   4931   5060  .0203
 391  7.9000   4941   5066  .0202
 392  7.9100   4931   5073  .0203
 393  7.9200   5000   5080  .0200
 394  7.9300   5038   5086  .0198
 395  7.9400   5044   5094  .0198
 396  7.9500   4991   5101  .0200
 397  7.9600   4983   5124  .0201
 398  7.9700   5038   5132  .0198
 399  7.9800   5071   5140  .0197
 400  7.9900   5113   5148  .0196
 401  8.0000   5167   5157  .0194
 402  8.0100   5153   5165  .0194
 403  8.0200   5147   5174  .0194
 404  8.0300   5187   5183  .0193
 405  8.0400   5159   5192  .0194
 406  8.0500   5237   5202  .0191
 407  8.0600   5277   5211  .0190
 408  8.0700   5276   5221  .0190
 409  8.0800   5209   5231  .0192
 410  8.0900   5293   5241  .0189
 411  8.1000   5263   5252  .0190
 412  8.1100   5310   5263  .0188
 413  8.1200   5310   5274  .0188
 414  8.1300   5324   5285  .0188
 415  8.1400   5299   5297  .0189
 416  8.1500   5360   5360  .0187
 417  8.1600   5377   5373  .0186
 418  8.1700   5454   5386  .0183
 419  8.1800   5456   5399  .0183
 420  8.1900   5415   5413  .0185
 421  8.2000   5422   5428  .0184
 422  8.2100   5508   5442  .0182
 423  8.2200   5547   5457  .0180
 424  8.2300   5542   5473  .0180
 425  8.2400   5562   5488  .0180
 426  8.2500   5599   5505  .0179
 427  8.2600   5672   5521  .0176
 428  8.2700   5726   5538  .0175
 429  8.2800   5717   5556  .0175
 430  8.2900   5776   5574  .0173
 431  8.3000   5842   5593  .0171
 432  8.3100   5850   5612  .0171
 433  8.3200   5853   5632  .0171
 434  8.3300   5957   5652  .0168
 435  8.3400   5899   5673  .0170
 436  8.3500   5884   5694  .0170
 437  8.3600   5924   5717  .0169
 438  8.3700   5958   5740  .0168
 439  8.3800   5978   5763  .0167
 440  8.3900   6072   5788  .0165
 441  8.4000   6260   5813  .0160
 442  8.4100   6274   5839  .0159
 443  8.4200   6290   5866  .0159
 444  8.4300   6337   5894  .0158
 445  8.4400   6365   5923  .0157
 446  8.4500   6446   5952  .0155
 447  8.4600   6520   5983  .0153
 448  8.4700   6595   6015  .0152
 449  8.4800   6629   6048  .0151
 450  8.4900   6680   6083  .0150
 451  8.5000   6663   6118  .0150
 452  8.5100   6757   6155  .0148
 453  8.5200   6770   6193  .0148
 454  8.5300   6867   6233  .0146
 455  8.5400   6883   6274  .0145
 456  8.5500   6860   6317  .0146
 457  8.5600   6845   6362  .0146
 458  8.5700   6986   6408  .0143
 459  8.5800   7055   6457  .0142
 460  8.5900   7161   6507  .0140
 461  8.6000   7167   6559  .0140
 462  8.6100   7239   6614  .0138
 463  8.6200   7355   6671  .0136
 464  8.6300   7312   6731  .0137
 465  8.6400   7379   6793  .0136
 466  8.6500   7398   6858  .0135
 467  8.6600   7502   6926  .0133
 468  8.6700   7621   6997  .0131
 469  8.6800   7613   7072  .0131
 470  8.6900   7653   7150  .0131
 471  8.7000   7629   7232  .0131
 472  8.7100   7623   7317  .0131
 473  8.7200   7839   7407  .0128
 474  8.7300   7892   7501  .0127
 475  8.7400   7984   7600  .0125
 476  8.7500   7985   7703  .0125
 477  8.7600   8028   7812  .0125
 478  8.7700   8225   7925  .0122
 479  8.7800   8199   8044  .0122
 480  8.7900   8280   8168  .0121
 481  8.8000   8339   8298  .0120
 482  8.8100   8468   8434  .0118
 483  8.8200   8611   8575  .0116
 484  8.8300   8725   8721  .0115
 485  8.8400   8792   8873  .0114
 486  8.8500   8807   9030  .0114
 487  8.8600   8821   9191  .0113
 488  8.8700   8953   9357  .0112
 489  8.8800   9023   9525  .0111
 490  8.8900   9081   9697  .0110
 491  8.9000   9236   9870  .0108
 492  8.9100   9452  10043  .0106
 493  8.9200   9586  10216  .0104
 494  8.9300   9698  10387  .0103
 495  8.9400   9820  10555  .0102
 496  8.9500   9957  10718  .0100
 497  8.9600  10043  10876  .0100
 498  8.9700  10203  11028  .0098
 499  8.9800  10278  11172  .0097
 500  8.9900  10410  11308  .0096
 501  9.0000  10611  11437  .0094
 502  9.0100  10870  11560  .0092
 503  9.0200  10991  11678  .0091
 504  9.0300  11201  11793  .0089
 505  9.0400  11455  11910  .0087
 506  9.0500  11756  12032  .0085
 507  9.0600  12082  12166  .0083
 508  9.0700  12168  12319  .0082
 509  9.0800  12420  12498  .0081
 510  9.0900  12682  12713  .0079
 511  9.1000  13087  12971  .0076
 512  9.1100  13485  13283  .0074
 513  9.1200  13913  13656  .0072
 514  9.1300  14399  14097  .0069
 515  9.1400  14818  14610  .0067
 516  9.1500  15221  15195  .0066
 517  9.1600  15871  15848  .0063
 518  9.1700  16455  16557  .0061
 519  9.1800  17218  17305  .0058
 520  9.1900  17840  18067  .0056
 521  9.2000  18994  18812  .0053
 522  9.2100  19967  19505  .0050
 523  9.2200  20783  20107  .0048
 524  9.2300  21400  20582  .0047
 525  9.2400  21508  20901  .0046
 526  9.2500  21379  21042  .0047
 527  9.2600  20795  20709  .0048
 528  9.2700  19554  19636  .0051
 529  9.2800  18022  18084  .0055
 530  9.2900  16424  16332  .0061
 531  9.3000  14922  14594  .0067
 532  9.3100  13353  13003  .0075
 533  9.3200  11760  11629  .0085
 534  9.3300  10445  10496  .0096
 535  9.3400   9515   9598  .0105
 536  9.3500   8847   8910  .0113
 537  9.3600   8311   8395  .0120
 538  9.3700   7917   8016  .0126
 539  9.3800   7574   7737  .0132
 540  9.3900   7278   7525  .0137
 541  9.4000   7145   7338  .0140
 542  9.4100   6878   7167  .0145
 543  9.4200   6765   7015  .0148
 544  9.4300   6712   6886  .0149
 545  9.4400   6717   6783  .0149
 546  9.4500   6682   6708  .0150
 547  9.4600   6664   6661  .0150
 548  9.4700   6590   6642  .0152
 549  9.4800   6587   6911  .0152
 550  9.4900   6622   6942  .0151
 551  9.5000   6684   6992  .0150
 552  9.5100   6754   7054  .0148
 553  9.5200   6946   7125  .0144
 554  9.5300   7111   7198  .0141
 555  9.5400   7179   7266  .0139
 556  9.5500   7214   7324  .0139
 557  9.5600   7372   7366  .0136
 558  9.5700   7324   7388  .0137
 559  9.5800   7301   7386  .0137
 560  9.5900   7185   7306  .0139
 561  9.6000   7026   7282  .0142
 562  9.6100   6809   7040  .0147
 563  9.6200   6602   6775  .0151
 564  9.6300   6400   6517  .0156
 565  9.6400   6047   6282  .0165
 566  9.6500   5922   6080  .0169
 567  9.6600   5709   5914  .0175
 568  9.6700   5529   5782  .0181
 569  9.6800   5371   5682  .0186
 570  9.6900   5340   5608  .0187
 571  9.7000   5245   5553  .0191
 572  9.7100   5141   5514  .0195
 573  9.7200   5172   5486  .0193
 574  9.7300   5116   5466  .0195
 575  9.7400   5088   5452  .0197
 576  9.7500   5141   5442  .0195
 577  9.7600   5109   5435  .0196
 578  9.7700   5146   5430  .0194
 579  9.7800   5182   5427  .0193
 580  9.7900   5212   5426  .0192
 581  9.8000   5143   5426  .0194
 582  9.8100   5140   5428  .0195
 583  9.8200   5152   5430  .0194
 584  9.8300   5172   5433  .0193
 585  9.8400   5224   5438  .0191
 586  9.8500   5238   5443  .0191
 587  9.8600   5227   5449  .0191
 588  9.8700   5311   5456  .0188
 589  9.8800   5384   5464  .0186
 590  9.8900   5343   5472  .0187
 591  9.9000   5448   5481  .0184
 592  9.9100   5492   5490  .0182
 593  9.9200   5533   5501  .0181
 594  9.9300   5443   5512  .0184
 595  9.9400   5530   5523  .0181
 596  9.9500   5512   5536  .0181
 597  9.9600   5539   5549  .0181
 598  9.9700   5547   5562  .0180
 599  9.9800   5569   5577  .0180
 600  9.9900   5662   5592  .0177
 601 10.0000   5650   5607  .0177
 602 10.0100   5734   5624  .0174
 603 10.0200   5855   5641  .0171
 604 10.0300   5863   5659  .0171
 605 10.0400   5849   5677  .0171
 606 10.0500   5896   5697  .0170
 607 10.0600   5916   5717  .0169
 608 10.0700   5871   5738  .0170
 609 10.0800   5893   5760  .0170
 610 10.0900   5963   5783  .0168
 611 10.1000   5958   5807  .0168
 612 10.1100   5996   5832  .0167
 613 10.1200   6112   5858  .0164
 614 10.1300   6155   5885  .0162
 615 10.1400   6173   6125  .0162
 616 10.1500   6119   6158  .0163
 617 10.1600   6176   6191  .0162
 618 10.1700   6266   6226  .0160
 619 10.1800   6329   6262  .0158
 620 10.1900   6401   6300  .0156
 621 10.2000   6440   6339  .0155
 622 10.2100   6518   6380  .0153
 623 10.2200   6469   6422  .0155
 624 10.2300   6615   6467  .0151
 625 10.2400   6657   6513  .0150
 626 10.2500   6764   6561  .0148
 627 10.2600   6845   6611  .0146
 628 10.2700   6874   6663  .0145
 629 10.2800   6883   6718  .0145
 630 10.2900   6960   6775  .0144
 631 10.3000   7144   6834  .0140
 632 10.3100   7186   6897  .0139
 633 10.3200   7342   6962  .0136
 634 10.3300   7436   7030  .0134
 635 10.3400   7523   7101  .0133
 636 10.3500   7421   7175  .0135
 637 10.3600   7515   7253  .0133
 638 10.3700   7583   7335  .0132
 639 10.3800   7738   7421  .0129
 640 10.3900   7769   7511  .0129
 641 10.4000   7939   7605  .0126
 642 10.4100   8028   7704  .0125
 643 10.4200   8127   7807  .0123
 644 10.4300   8195   7916  .0122
 645 10.4400   8246   8030  .0121
 646 10.4500   8388   8149  .0119
 647 10.4600   8414   8274  .0119
 648 10.4700   8403   8405  .0119
 649 10.4800   8553   8541  .0117
 650 10.4900   8788   8683  .0114
 651 10.5000   8895   8832  .0112
 652 10.5100   9026   8986  .0111
 653 10.5200   9204   9146  .0109
 654 10.5300   9302   9312  .0108
 655 10.5400   9561   9483  .0105
 656 10.5500   9655   9659  .0104
 657 10.5600   9763   9840  .0102
 658 10.5700   9977  10025  .0100
 659 10.5800  10088  10214  .0099
 660 10.5900  10215  10405  .0098
 661 10.6000  10427  10599  .0096
 662 10.6100  10527  10794  .0095
 663 10.6200  10639  10991  .0094
 664 10.6300  10821  11188  .0092
 665 10.6400  10969  11386  .0091
 666 10.6500  11220  11584  .0089
 667 10.6600  11482  11783  .0087
 668 10.6700  11515  11970  .0087
 669 10.6800  11689  12173  .0086
 670 10.6900  11843  12380  .0084
 671 10.7000  12163  12594  .0082
 672 10.7100  12509  12817  .0080
 673 10.7200  12741  13055  .0078
 674 10.7300  13091  13311  .0076
 675 10.7400  13370  13590  .0075
 676 10.7500  13781  13899  .0073
 677 10.7600  14230  14244  .0070
 678 10.7700  14614  14630  .0068
 679 10.7800  15231  15062  .0066
 680 10.7900  15683  15545  .0064
 681 10.8000  16180  16081  .0062
 682 10.8100  16782  16670  .0060
 683 10.8200  17489  17308  .0057
 684 10.8300  18201  17988  .0055
 685 10.8400  18886  18695  .0053
 686 10.8500  19859  19413  .0050
 687 10.8600  20608  20121  .0049
 688 10.8700  21556  20795  .0046
 689 10.8800  21976  21409  .0046
 690 10.8900  22222  21940  .0045
 691 10.9000  22470  22372  .0045
 692 10.9100  22331  22675  .0045
 693 10.9200  21764  22476  .0046
 694 10.9300  20990  21744  .0048
 695 10.9400  20108  20704  .0050
 696 10.9500  19389  19567  .0052
 697 10.9600  18485  18482  .0054
 698 10.9700  17682  17532  .0057
 699 10.9800  17023  16749  .0059
 700 10.9900  16485  16128  .0061
 701 11.0000  16076  15649  .0062
 702 11.0100  15470  15273  .0065
 703 11.0200  14950  14957  .0067
 704 11.0300  14454  14544  .0069
 705 11.0400  13727  13844  .0073
 706 11.0500  12883  12954  .0078
 707 11.0600  11978  11995  .0083
 708 11.0700  11121  11062  .0090
 709 11.0800  10223  10219  .0098
 710 11.0900   9609   9499  .0104
 711 11.1000   9021   8914  .0111
 712 11.1100   8624   8460  .0116
 713 11.1200   8291   8125  .0121
 714 11.1300   7950   7891  .0126
 715 11.1400   7746   7736  .0129
 716 11.1500   7659   7644  .0131
 717 11.1600   7568   7598  .0132
 718 11.1700   7490   7585  .0134
 719 11.1800   7524   7596  .0133
 720 11.1900   7521   7626  .0133
 721 11.2000   7525   7669  .0133
 722 11.2100   7589   7723  .0132
 723 11.2200   7731   7785  .0129
 724 11.2300   7753   7853  .0129
 725 11.2400   7799   7926  .0128
 726 11.2500   7766   8004  .0129
 727 11.2600   7885   8085  .0127
 728 11.2700   8008   8168  .0125
 729 11.2800   8113   8252  .0123
 730 11.2900   8197   8338  .0122
 731 11.3000   8257   8426  .0121
 732 11.3100   8331   8514  .0120
 733 11.3200   8458   8605  .0118
 734 11.3300   8577   8698  .0117
 735 11.3400   8728   8796  .0115
 736 11.3500   8834   8900  .0113
 737 11.3600   8939   9012  .0112
 738 11.3700   9103   9136  .0110
 739 11.3800   9236   9276  .0108
 740 11.3900   9437   9436  .0106
 741 11.4000   9550   9619  .0105
 742 11.4100   9761   9832  .0102
 743 11.4200  10109  10077  .0099
 744 11.4300  10405  10360  .0096
 745 11.4400  10611  10684  .0094
 746 11.4500  10995  11049  .0091
 747 11.4600  11311  11454  .0088
 748 11.4700  11538  11897  .0087
 749 11.4800  11983  12368  .0083
 750 11.4900  12518  12858  .0080
 751 11.5000  12928  13350  .0077
 752 11.5100  13678  13824  .0073
 753 11.5200  14316  14259  .0070
 754 11.5300  14778  14630  .0068
 755 11.5400  15188  14916  .0066
 756 11.5500  15379  15098  .0065
 757 11.5600  15171  15162  .0066
 758 11.5700  14669  14905  .0068
 759 11.5800  14060  14131  .0071
 760 11.5900  13283  13015  .0075
 761 11.6000  12132  11749  .0082
 762 11.6100  10974  10481  .0091
 763 11.6200   9859   9310  .0101
 764 11.6300   8792   8288  .0114
 765 11.6400   7808   7439  .0128
 766 11.6500   7140   6759  .0140
 767 11.6600   6573   6234  .0152
 768 11.6700   6099   5839  .0164
 769 11.6800   5686   5547  .0176
 770 11.6900   5388   5333  .0186
 771 11.7000   5265   5175  .0190
 772 11.7100   5120   5057  .0195
 773 11.7200   5005   4966  .0200
 774 11.7300   4904   4893  .0204
 775 11.7400   4875   4834  .0205
 776 11.7500   4770   4784  .0210
 777 11.7600   4729   4742  .0211
 778 11.7700   4724   4705  .0212
 779 11.7800   4666   4672  .0214
 780 11.7900   4630   4643  .0216
 781 11.8000   4648   4617  .0215
 782 11.8100   4627   4594  .0216
 783 11.8200   4568   4573  .0219
 784 11.8300   4505   4553  .0222
 785 11.8400   4570   4536  .0219
 786 11.8500   4528   4520  .0221
 787 11.8600   4435   4505  .0225
 788 11.8700   4454   4492  .0225
 789 11.8800   4480   4479  .0223
 790 11.8900   4525   4467  .0221
 791 11.9000   4512   4457  .0222
 792 11.9100   4346   4447  .0230
 793 11.9200   4336   4437  .0231
 794 11.9300   4299   4428  .0233
 795 11.9400   4353   4420  .0230
 796 11.9500   4375   4412  .0229
 797 11.9600   4335   4404  .0231
 798 11.9700   4333   4397  .0231
 799 11.9800   4310   4390  .0232
 800 11.9900   4360   4384  .0229
 801 12.0000   4403   4378  .0227
 802 12.0100   4401   4372  .0227
 803 12.0200   4351   4367  .0230
 804 12.0300   4364   4361  .0229
 805 12.0400   4386   4356  .0228
 806 12.0500   4364   4351  .0229
 807 12.0600   4306   4346  .0232
 808 12.0700   4295   4342  .0233
 809 12.0800   4284   4337  .0233
 810 12.0900   4313   4333  .0232
 811 12.1000   4306   4329  .0232
 812 12.1100   4281   4325  .0234
 813 12.1200   4220   4321  .0237
 814 12.1300   4189   4317  .0239
 815 12.1400   4264   4313  .0235
 816 12.1500   4257   4310  .0235
 817 12.1600   4265   4306  .0234
 818 12.1700   4241   4303  .0236
 819 12.1800   4293   4300  .0233
 820 12.1900   4311   4296  .0232
 821 12.2000   4356   4293  .0230
 822 12.2100   4358   4290  .0229
 823 12.2200   4330   4287  .0231
 824 12.2300   4329   4284  .0231
 825 12.2400   4292   4281  .0233
 826 12.2500   4306   4278  .0232
 827 12.2600   4304   4276  .0232
 828 12.2700   4283   4273  .0233
 829 12.2800   4248   4270  .0235
 830 12.2900   4291   4268  .0233
 831 12.3000   4309   4265  .0232
 832 12.3100   4315   4262  .0232
 833 12.3200   4315   4250  .0232
 834 12.3300   4305   4248  .0232
 835 12.3400   4314   4245  .0232
 836 12.3500   4253   4243  .0235
 837 12.3600   4239   4241  .0236
 838 12.3700   4249   4239  .0235
 839 12.3800   4292   4237  .0233
 840 12.3900   4250   4234  .0235
 841 12.4000   4235   4232  .0236
 842 12.4100   4242   4230  .0236
 843 12.4200   4265   4228  .0234
 844 12.4300   4298   4220  .0233
 845 12.4400   4258   4218  .0235
 846 12.4500   4235   4283  .0236
 847 12.4600   4298   4282  .0233
 848 12.4700   4318   4281  .0232
 849 12.4800   4296   4281  .0233
 850 12.4900   4325   4280  .0231
 851 12.5000   4307   4279  .0232
 852 12.5100   4337   4278  .0231
 853 12.5200   4363   4278  .0229
 854 12.5300   4331   4277  .0231
 855 12.5400   4315   4276  .0232
 856 12.5500   4287   4276  .0233
 857 12.5600   4298   4275  .0233
 858 12.5700   4282   4275  .0234
 859 12.5800   4340   4274  .0230
 860 12.5900   4330   4274  .0231
 861 12.6000   4267   4274  .0234
 862 12.6100   4219   4273  .0237
 863 12.6200   4257   4273  .0235
 864 12.6300   4272   4273  .0234
 865 12.6400   4316   4273  .0232
 866 12.6500   4364   4273  .0229
 867 12.6600   4256   4273  .0235
 868 12.6700   4305   4273  .0232
 869 12.6800   4299   4273  .0233
 870 12.6900   4291   4273  .0233
 871 12.7000   4316   4273  .0232
 872 12.7100   4265   4273  .0234
 873 12.7200   4284   4273  .0233
 874 12.7300   4284   4279  .0233
 875 12.7400   4301   4279  .0233
 876 12.7500   4303   4280  .0232
 877 12.7600   4272   4280  .0234
 878 12.7700   4292   4281  .0233
 879 12.7800   4339   4282  .0230
 880 12.7900   4271   4282  .0234
 881 12.8000   4287   4283  .0233
 882 12.8100   4317   4284  .0232
 883 12.8200   4344   4285  .0230
 884 12.8300   4354   4286  .0230
 885 12.8400   4342   4287  .0230
 886 12.8500   4268   4289  .0234
 887 12.8600   4254   4290  .0235
 888 12.8700   4286   4291  .0233
 889 12.8800   4337   4293  .0231
 890 12.8900   4416   4294  .0226
 891 12.9000   4388   4296  .0228
 892 12.9100   4285   4298  .0233
 893 12.9200   4347   4300  .0230
 894 12.9300   4367   4302  .0229
 895 12.9400   4370   4304  .0229
 896 12.9500   4420   4306  .0226
 897 12.9600   4372   4308  .0229
 898 12.9700   4374   4303  .0229
 899 12.9800   4425   4305  .0226
 900 12.9900   4406   4437  .0227
 901 13.0000   4375   4442  .0229
 902 13.0100   4401   4447  .0227
 903 13.0200   4359   4452  .0229
 904 13.0300   4432   4457  .0226
 905 13.0400   4429   4463  .0226
 906 13.0500   4404   4469  .0227
 907 13.0600   4447   4475  .0225
 908 13.0700   4396   4481  .0227
 909 13.0800   4414   4488  .0227
 910 13.0900   4459   4494  .0224
 911 13.1000   4463   4501  .0224
 912 13.1100   4483   4509  .0223
 913 13.1200   4516   4516  .0221
 914 13.1300   4469   4524  .0224
 915 13.1400   4532   4532  .0221
 916 13.1500   4566   4541  .0219
 917 13.1600   4576   4550  .0219
 918 13.1700   4600   4559  .0217
 919 13.1800   4603   4569  .0217
 920 13.1900   4676   4579  .0214
 921 13.2000   4682   4589  .0214
 922 13.2100   4685   4600  .0213
 923 13.2200   4631   4612  .0216
 924 13.2300   4611   4624  .0217
 925 13.2400   4686   4636  .0213
 926 13.2500   4787   4649  .0209
 927 13.2600   4725   4662  .0212
 928 13.2700   4649   4677  .0215
 929 13.2800   4723   4691  .0212
 930 13.2900   4758   4707  .0210
 931 13.3000   4707   4723  .0212
 932 13.3100   4761   4740  .0210
 933 13.3200   4772   4758  .0210
 934 13.3300   4830   4777  .0207
 935 13.3400   4917   4796  .0203
 936 13.3500   4943   4817  .0202
 937 13.3600   4869   4838  .0205
 938 13.3700   4872   4861  .0205
 939 13.3800   4939   4884  .0202
 940 13.3900   4992   4909  .0200
 941 13.4000   4948   4935  .0202
 942 13.4100   5038   5091  .0198
 943 13.4200   5032   5121  .0199
 944 13.4300   5033   5153  .0199
 945 13.4400   5143   5187  .0194
 946 13.4500   5186   5222  .0193
 947 13.4600   5247   5258  .0191
 948 13.4700   5259   5296  .0190
 949 13.4800   5272   5336  .0190
 950 13.4900   5327   5515  .0188
 951 13.5000   5372   5560  .0186
 952 13.5100   5374   5606  .0186
 953 13.5200   5490   5654  .0182
 954 13.5300   5505   5704  .0182
 955 13.5400   5522   5755  .0181
 956 13.5500   5652   5807  .0177
 957 13.5600   5627   5861  .0178
 958 13.5700   5732   5916  .0174
 959 13.5800   5808   5973  .0172
 960 13.5900   5799   6031  .0172
 961 13.6000   5863   6090  .0171
 962 13.6100   5997   6151  .0167
 963 13.6200   6019   6215  .0166
 964 13.6300   6069   6280  .0165
 965 13.6400   6238   6348  .0160
 966 13.6500   6302   6420  .0159
 967 13.6600   6292   6497  .0159
 968 13.6700   6330   6579  .0158
 969 13.6800   6507   6667  .0154
 970 13.6900   6592   6763  .0152
 971 13.7000   6696   6869  .0149
 972 13.7100   6818   6986  .0147
 973 13.7200   6924   7114  .0144
 974 13.7300   6998   7257  .0143
 975 13.7400   7153   7413  .0140
 976 13.7500   7364   7585  .0136
 977 13.7600   7530   7771  .0133
 978 13.7700   7743   7970  .0129
 979 13.7800   8088   8180  .0124
 980 13.7900   8218   8397  .0122
 981 13.8000   8490   8614  .0118
 982 13.8100   8768   8826  .0114
 983 13.8200   9081   9025  .0110
 984 13.8300   9403   9201  .0106
 985 13.8400   9605   9348  .0104
 986 13.8500   9561   9458  .0105
 987 13.8600   9589   9526  .0104
 988 13.8700   9366   9586  .0107
 989 13.8800   9193   9386  .0109
 990 13.8900   8891   9049  .0112
 991 13.9000   8595   8650  .0116
 992 13.9100   8197   8244  .0122
 993 13.9200   7898   7866  .0127
 994 13.9300   7623   7538  .0131
 995 13.9400   7436   7270  .0134
 996 13.9500   7179   7066  .0139
 997 13.9600   6882   6922  .0145
 998 13.9700   6809   6830  .0147
 999 13.9800   6813   6783  .0147
1000 13.9900   6779   6771  .0148
1001 14.0000   6750   6787  .0148
1002 14.0100   6843   6825  .0146
1003 14.0200   6842   6878  .0146
1004 14.0300   6912   6945  .0145
1005 14.0400   7105   7021  .0141
1006 14.0500   7243   7106  .0138
1007 14.0600   7276   7198  .0137
1008 14.0700   7466   7296  .0134
1009 14.0800   7457   7399  .0134
1010 14.0900   7620   7507  .0131
1011 14.1000   7806   7617  .0128
1012 14.1100   7974   7730  .0125
1013 14.1200   8034   8028  .0124
1014 14.1300   8205   8146  .0122
1015 14.1400   8293   8265  .0121
1016 14.1500   8462   8379  .0118
1017 14.1600   8568   8485  .0117
1018 14.1700   8714   8587  .0115
1019 14.1800   8892   8692  .0112
1020 14.1900   8834   8804  .0113
1021 14.2000   8952   8928  .0112
1022 14.2100   9016   9066  .0111
1023 14.2200   9249   9223  .0108
1024 14.2300   9417   9400  .0106
1025 14.2400   9564   9601  .0105
1026 14.2500   9613   9827  .0104
1027 14.2600   9923  10080  .0101
1028 14.2700  10228  10364  .0098
1029 14.2800  10457  10678  .0096
1030 14.2900  10808  11024  .0093
1031 14.3000  11191  11400  .0089
1032 14.3100  11518  11806  .0087
1033 14.3200  12013  12235  .0083
1034 14.3300  12555  12680  .0080
1035 14.3400  13074  13131  .0076
1036 14.3500  13694  13575  .0073
1037 14.3600  14142  13996  .0071
1038 14.3700  14680  14377  .0068
1039 14.3800  15140  14703  .0066
1040 14.3900  15350  14958  .0065
1041 14.4000  15308  15132  .0065
1042 14.4100  15131  15150  .0066
1043 14.4200  14717  14815  .0068
1044 14.4300  14092  14207  .0071
1045 14.4400  13389  13451  .0075
1046 14.4500  12754  12655  .0078
1047 14.4600  12038  11900  .0083
1048 14.4700  11388  11236  .0088
1049 14.4800  10814  10687  .0092
1050 14.4900  10441  10264  .0096
1051 14.5000  10035   9962  .0100
1052 14.5100   9844   9769  .0102
1053 14.5200   9659   9669  .0104
1054 14.5300   9685   9644  .0103
1055 14.5400   9638   9677  .0104
1056 14.5500   9802   9755  .0102
1057 14.5600   9970   9867  .0100
1058 14.5700   9951  10005  .0100
1059 14.5800   9986  10165  .0100
1060 14.5900  10224  10342  .0098
1061 14.6000  10492  10537  .0095
1062 14.6100  10678  10747  .0094
1063 14.6200  10989  10975  .0091
1064 14.6300  11240  11222  .0089
1065 14.6400  11525  11490  .0087
1066 14.6500  11732  11781  .0085
1067 14.6600  12055  12099  .0083
1068 14.6700  12358  12447  .0081
1069 14.6800  12824  12829  .0078
1070 14.6900  13167  13248  .0076
1071 14.7000  13536  13706  .0074
1072 14.7100  13954  14206  .0072
1073 14.7200  14515  14747  .0069
1074 14.7300  15101  15328  .0066
1075 14.7400  15754  15944  .0063
1076 14.7500  16411  16589  .0061
1077 14.7600  17088  17251  .0059
1078 14.7700  17805  17918  .0056
1079 14.7800  18485  18574  .0054
1080 14.7900  19180  19203  .0052
1081 14.8000  19546  19787  .0051
1082 14.8100  20008  20312  .0050
1083 14.8200  20297  20714  .0049
1084 14.8300  20223  20775  .0049
1085 14.8400  20111  20545  .0050
1086 14.8500  20004  20129  .0050
1087 14.8600  19727  19621  .0051
1088 14.8700  19208  19086  .0052
1089 14.8800  18751  18558  .0053
1090 14.8900  18303  18051  .0055
1091 14.9000  17522  17564  .0057
1092 14.9100  16597  16890  .0060
1093 14.9200  15865  15960  .0063
1094 14.9300  14995  14883  .0067
1095 14.9400  13943  13771  .0072
1096 14.9500  13038  12756  .0077
1097 14.9600  11968  11806  .0084
1098 14.9700  11178  10996  .0089
1099 14.9800  10621  10335  .0094
1100 14.9900  10108   9822  .0099
1101 15.0000   9687   9445  .0103
1102 15.0100   9483   9184  .0105
1103 15.0200   9384   9021  .0107
1104 15.0300   9252   8936  .0108
1105 15.0400   9230   8912  .0108
1106 15.0500   9242   8935  .0108
1107 15.0600   9277   8994  .0108
1108 15.0700   9267   9084  .0108
1109 15.0800   9396   9199  .0106
1110 15.0900   9491   9337  .0105
1111 15.1000   9640   9498  .0104
1112 15.1100   9841   9682  .0102
1113 15.1200  10029   9891  .0100
1114 15.1300  10243  10125  .0098
1115 15.1400  10587  10388  .0094
1116 15.1500  10798  10680  .0093
1117 15.1600  11094  11003  .0090
1118 15.1700  11273  11357  .0089
1119 15.1800  11542  11742  .0087
1120 15.1900  11870  12153  .0084
1121 15.2000  12335  12588  .0081
1122 15.2100  12759  13038  .0078
1123 15.2200  13261  13494  .0075
1124 15.2300  13785  13943  .0073
1125 15.2400  14349  14370  .0070
1126 15.2500  14671  14761  .0068
1127 15.2600  15073  15098  .0066
1128 15.2700  15324  15374  .0065
1129 15.2800  15406  15578  .0065
1130 15.2900  15349  15612  .0065
1131 15.3000  15178  15349  .0066
1132 15.3100  14836  14866  .0067
1133 15.3200  14304  14270  .0070
1134 15.3300  13872  13654  .0072
1135 15.3400  13302  13090  .0075
1136 15.3500  12916  12620  .0077
1137 15.3600  12573  12272  .0080
1138 15.3700  12193  12057  .0082
1139 15.3800  11971  11976  .0084
1140 15.3900  12031  12022  .0083
1141 15.4000  12097  12184  .0083
1142 15.4100  12225  12449  .0082
1143 15.4200  12519  12802  .0080
1144 15.4300  12932  13227  .0077
1145 15.4400  13339  13710  .0075
1146 15.4500  13865  14231  .0072
1147 15.4600  14361  14771  .0070
1148 15.4700  15062  15306  .0066
1149 15.4800  15841  15811  .0063
1150 15.4900  16410  16258  .0061
1151 15.5000  16790  16621  .0060
1152 15.5100  17090  16874  .0059
1153 15.5200  17151  17000  .0058
1154 15.5300  16796  16937  .0060
1155 15.5400  16157  16374  .0062
1156 15.5500  15327  15365  .0065
1157 15.5600  14183  14087  .0071
1158 15.5700  12893  12703  .0078
1159 15.5800  11690  11341  .0086
1160 15.5900  10578  10083  .0095
1161 15.6000   9489   8977  .0105
1162 15.6100   8445   8044  .0118
1163 15.6200   7587   7285  .0132
1164 15.6300   6909   6686  .0145
1165 15.6400   6427   6225  .0156
1166 15.6500   6060   5877  .0165
1167 15.6600   5702   5618  .0175
1168 15.6700   5474   5426  .0183
1169 15.6800   5300   5283  .0189
1170 15.6900   5256   5175  .0190
1171 15.7000   5159   5091  .0194
1172 15.7100   5065   5024  .0197
1173 15.7200   5005   4970  .0200
1174 15.7300   4884   4926  .0205
1175 15.7400   4912   4889  .0204
1176 15.7500   4893   4857  .0204
1177 15.7600   4711   4831  .0212
1178 15.7700   4752   4808  .0210
1179 15.7800   4731   4789  .0211
1180 15.7900   4777   4773  .0209
1181 15.8000   4735   4753  .0211
1182 15.8100   4679   4743  .0214
1183 15.8200   4770   4735  .0210
1184 15.8300   4770   4729  .0210
1185 15.8400   4757   4725  .0210
1186 15.8500   4780   4723  .0209
1187 15.8600   4748   4722  .0211
1188 15.8700   4770   4723  .0210
1189 15.8800   4761   4726  .0210
1190 15.8900   4772   4731  .0210
1191 15.9000   4766   4736  .0210
1192 15.9100   4749   4744  .0211
1193 15.9200   4736   4753  .0211
1194 15.9300   4737   4763  .0211
1195 15.9400   4753   4775  .0210
1196 15.9500   4811   4788  .0208
1197 15.9600   4827   4803  .0207
1198 15.9700   4834   4819  .0207
1199 15.9800   4826   4836  .0207
1200 15.9900   4861   4855  .0206
1201 16.0000   4890   4876  .0204
1202 16.0100   4925   4898  .0203
1203 16.0200   5048   4921  .0198
1204 16.0300   4988   4946  .0200
1205 16.0400   5057   4973  .0198
1206 16.0500   5032   5000  .0199
1207 16.0600   5062   5030  .0198
1208 16.0700   5096   5061  .0196
1209 16.0800   5089   5093  .0197
1210 16.0900   5136   5127  .0195
1211 16.1000   5133   5163  .0195
1212 16.1100   5169   5201  .0193
1213 16.1200   5236   5241  .0191
1214 16.1300   5315   5284  .0188
1215 16.1400   5338   5330  .0187
1216 16.1500   5314   5379  .0188
1217 16.1600   5411   5433  .0185
1218 16.1700   5479   5491  .0183
1219 16.1800   5588   5556  .0179
1220 16.1900   5601   5627  .0179
1221 16.2000   5632   5706  .0178
1222 16.2100   5698   5787  .0176
1223 16.2200   5818   5884  .0172
1224 16.2300   5955   5992  .0168
1225 16.2400   6029   6109  .0166
1226 16.2500   6118   6236  .0163
1227 16.2600   6215   6372  .0161
1228 16.2700   6249   6515  .0160
1229 16.2800   6508   6662  .0154
1230 16.2900   6638   6800  .0151
1231 16.3000   6815   6940  .0147
1232 16.3100   6935   7068  .0144
1233 16.3200   7083   7178  .0141
1234 16.3300   7213   7263  .0139
1235 16.3400   7288   7317  .0137
1236 16.3500   7194   7337  .0139
1237 16.3600   7066   7277  .0142
1238 16.3700   7034   7092  .0142
1239 16.3800   6854   6815  .0146
1240 16.3900   6683   6488  .0150
1241 16.4000   6392   6149  .0156
1242 16.4100   6069   5822  .0165
1243 16.4200   5738   5525  .0174
1244 16.4300   5525   5266  .0181
1245 16.4400   5262   5050  .0190
1246 16.4500   5070   4874  .0197
1247 16.4600   4972   4736  .0201
1248 16.4700   4842   4629  .0207
1249 16.4800   4731   4549  .0211
1250 16.4900   4608   4489  .0217
1251 16.5000   4505   4444  .0222
1252 16.5100   4515   4410  .0221
1253 16.5200   4507   4383  .0222
1254 16.5300   4494   4363  .0223
1255 16.5400   4445   4346  .0225
1256 16.5500   4368   4332  .0229
1257 16.5600   4322   4320  .0231
1258 16.5700   4373   4310  .0229
1259 16.5800   4335   4375  .0231
1260 16.5900   4365   4368  .0229
1261 16.6000   4322   4362  .0231
1262 16.6100   4335   4357  .0231
1263 16.6200   4361   4353  .0229
1264 16.6300   4301   4349  .0233
1265 16.6400   4324   4346  .0231
1266 16.6500   4297   4343  .0233
1267 16.6600   4363   4341  .0229
1268 16.6700   4355   4333  .0230
1269 16.6800   4313   4331  .0232
1270 16.6900   4360   4329  .0229
1271 16.7000   4360   4328  .0229
1272 16.7100   4370   4328  .0229
1273 16.7200   4337   4327  .0231
1274 16.7300   4328   4327  .0231
1275 16.7400   4350   4327  .0230
1276 16.7500   4301   4327  .0233
1277 16.7600   4250   4327  .0235
1278 16.7700   4316   4328  .0232
1279 16.7800   4325   4328  .0231
1280 16.7900   4334   4329  .0231
1281 16.8000   4329   4330  .0231
1282 16.8100   4327   4331  .0231
1283 16.8200   4336   4333  .0231
1284 16.8300   4305   4334  .0232
1285 16.8400   4334   4336  .0231
1286 16.8500   4364   4338  .0229
1287 16.8600   4380   4340  .0228
1288 16.8700   4382   4343  .0228
1289 16.8800   4367   4346  .0229
1290 16.8900   4416   4349  .0226
1291 16.9000   4416   4409  .0226
1292 16.9100   4400   4413  .0227
1293 16.9200   4391   4407  .0228
1294 16.9300   4405   4412  .0227
1295 16.9400   4411   4418  .0227
1296 16.9500   4432   4423  .0226
1297 16.9600   4376   4429  .0229
1298 16.9700   4353   4435  .0230
1299 16.9800   4383   4440  .0228
1300 16.9900   4458   4445  .0224
1301 17.0000   4432   4450  .0226
1302 17.0100   4462   4454  .0224
1303 17.0200   4393   4457  .0228
1304 17.0300   4481   4458  .0223
1305 17.0400   4467   4456  .0224
1306 17.0500   4454   4453  .0225
1307 17.0600   4464   4449  .0224
1308 17.0700   4461   4445  .0224
1309 17.0800   4454   4442  .0225
1310 17.0900   4497   4439  .0222
1311 17.1000   4430   4493  .0226
1312 17.1100   4415   4493  .0227
1313 17.1200   4492   4495  .0223
1314 17.1300   4459   4497  .0224
1315 17.1400   4385   4550  .0228
1316 17.1500   4475   4555  .0223
1317 17.1600   4446   4560  .0225
1318 17.1700   4383   4566  .0228
1319 17.1800   4391   4573  .0228
1320 17.1900   4491   4580  .0223
1321 17.2000   4524   4587  .0221
1322 17.2100   4488   4594  .0223
1323 17.2200   4550   4602  .0220
1324 17.2300   4550   4611  .0220
1325 17.2400   4488   4619  .0223
1326 17.2500   4500   4628  .0222
1327 17.2600   4484   4638  .0223
1328 17.2700   4559   4647  .0219
1329 17.2800   4586   4657  .0218
1330 17.2900   4623   4668  .0216
1331 17.3000   4625   4679  .0216
1332 17.3100   4627   4691  .0216
1333 17.3200   4571   4702  .0219
1334 17.3300   4650   4715  .0215
1335 17.3400   4686   4728  .0213
1336 17.3500   4654   4742  .0215
1337 17.3600   4642   4756  .0215
1338 17.3700   4721   4770  .0212
1339 17.3800   4730   4786  .0211
1340 17.3900   4739   4802  .0211
1341 17.4000   4765   4819  .0210
1342 17.4100   4765   4837  .0210
1343 17.4200   4865   4856  .0206
1344 17.4300   4881   4875  .0205
1345 17.4400   4888   4896  .0205
1346 17.4500   4948   4917  .0202
1347 17.4600   4948   4939  .0202
1348 17.4700   4930   4963  .0203
1349 17.4800   5004   4988  .0200
1350 17.4900   5071   5014  .0197
1351 17.5000   5169   5041  .0193
1352 17.5100   5115   5070  .0196
1353 17.5200   5159   5100  .0194
1354 17.5300   5192   5132  .0193
1355 17.5400   5140   5166  .0195
1356 17.5500   5181   5202  .0193
1357 17.5600   5251   5239  .0190
1358 17.5700   5305   5279  .0189
1359 17.5800   5372   5321  .0186
1360 17.5900   5448   5507  .0184
1361 17.6000   5480   5556  .0182
1362 17.6100   5577   5607  .0179
1363 17.6200   5638   5661  .0177
1364 17.6300   5684   5718  .0176
1365 17.6400   5669   5777  .0176
1366 17.6500   5734   5840  .0174
1367 17.6600   5836   5906  .0171
1368 17.6700   5996   5975  .0167
1369 17.6800   6086   6048  .0164
1370 17.6900   6320   6124  .0158
1371 17.7000   6340   6204  .0158
1372 17.7100   6397   6288  .0156
1373 17.7200   6453   6377  .0155
1374 17.7300   6540   6470  .0153
1375 17.7400   6563   6565  .0152
1376 17.7500   6641   6670  .0151
1377 17.7600   6730   6781  .0149
1378 17.7700   6923   6899  .0144
1379 17.7800   6934   7025  .0144
1380 17.7900   7085   7162  .0141
1381 17.8000   7212   7309  .0139
1382 17.8100   7386   7470  .0135
1383 17.8200   7656   7644  .0131
1384 17.8300   7836   7835  .0128
1385 17.8400   8029   8043  .0125
1386 17.8500   8172   8271  .0122
1387 17.8600   8377   8519  .0119
1388 17.8700   8547   8787  .0117
1389 17.8800   8763   9077  .0114
1390 17.8900   9054   9384  .0110
1391 17.9000   9406   9706  .0106
1392 17.9100   9825  10038  .0102
1393 17.9200  10172  10371  .0098
1394 17.9300  10579  10695  .0095
1395 17.9400  10824  10998  .0092
1396 17.9500  11215  11269  .0089
1397 17.9600  11420  11495  .0088
1398 17.9700  11612  11665  .0086
1399 17.9800  11730  11772  .0085
1400 17.9900  11603  11740  .0086
1401 18.0000  11505  11486  .0087
1402 18.0100  11201  11069  .0089
1403 18.0200  10775  10561  .0093
1404 18.0300  10251  10037  .0098
1405 18.0400   9716   9523  .0103
1406 18.0500   9323   9062  .0107
1407 18.0600   8931   8672  .0112
1408 18.0700   8606   8363  .0116
1409 18.0800   8386   8134  .0119
1410 18.0900   8267   7983  .0121
1411 18.1000   8125   7901  .0123
1412 18.1100   7991   7880  .0125
1413 18.1200   8054   7912  .0124
1414 18.1300   8036   7988  .0124
1415 18.1400   8202   8101  .0122
1416 18.1500   8329   8248  .0120
1417 18.1600   8423   8425  .0119
1418 18.1700   8681   8628  .0115
1419 18.1800   8847   8856  .0113
1420 18.1900   9009   9107  .0111
1421 18.2000   9287   9378  .0108
1422 18.2100   9509   9667  .0105
1423 18.2200   9794   9967  .0102
1424 18.2300  10078  10272  .0099
1425 18.2400  10444  10575  .0096
1426 18.2500  10809  10867  .0093
1427 18.2600  11108  11138  .0090
1428 18.2700  11407  11380  .0088
1429 18.2800  11747  11584  .0085
1430 18.2900  11831  11805  .0085
1431 18.3000  11790  11860  .0085
1432 18.3100  11677  11764  .0086
1433 18.3200  11602  11551  .0086
1434 18.3300  11409  11285  .0088
1435 18.3400  11242  11015  .0089
1436 18.3500  10989  10778  .0091
1437 18.3600  10781  10599  .0093
1438 18.3700  10337  10536  .0097
1439 18.3800  10320  10514  .0097
1440 18.3900  10256  10575  .0098
1441 18.4000  10376  10715  .0096
1442 18.4100  10628  10926  .0094
1443 18.4200  10741  11198  .0093
1444 18.4300  11003  11518  .0091
1445 18.4400  11423  11869  .0088
1446 18.4500  11673  12236  .0086
1447 18.4600  12183  12600  .0082
1448 18.4700  12752  12943  .0078
1449 18.4800  13067  13246  .0077
1450 18.4900  13362  13492  .0075
1451 18.5000  13580  13655  .0074
1452 18.5100  13746  13628  .0073
1453 18.5200  13606  13416  .0073
1454 18.5300  13352  13062  .0075
1455 18.5400  12947  12588  .0077
1456 18.5500  12339  11959  .0081
1457 18.5600  11478  11235  .0087
1458 18.5700  10850  10481  .0092
1459 18.5800  10279   9754  .0097
1460 18.5900   9571   9091  .0104
1461 18.6000   8954   8515  .0112
1462 18.6100   8407   8035  .0119
1463 18.6200   8065   7652  .0124
1464 18.6300   7770   7360  .0129
1465 18.6400   7646   7149  .0131
1466 18.6500   7399   7008  .0135
1467 18.6600   7312   6926  .0137
1468 18.6700   7290   6891  .0137
1469 18.6800   7279   6895  .0137
1470 18.6900   7293   6929  .0137
1471 18.7000   7361   6987  .0136
1472 18.7100   7493   7066  .0133
1473 18.7200   7563   7163  .0132
1474 18.7300   7601   7275  .0132
1475 18.7400   7665   7402  .0130
1476 18.7500   7895   7543  .0127
1477 18.7600   7917   7700  .0126
1478 18.7700   8073   7872  .0124
1479 18.7800   8217   8062  .0122
1480 18.7900   8346   8270  .0120
1481 18.8000   8545   8500  .0117
1482 18.8100   8735   8753  .0114
1483 18.8200   8993   9032  .0111
1484 18.8300   9329   9339  .0107
1485 18.8400   9487   9679  .0105
1486 18.8500   9692  10056  .0103
1487 18.8600  10041  10470  .0100
1488 18.8700  10413  10925  .0096
1489 18.8800  10964  11419  .0091
1490 18.8900  11240  11950  .0089
1491 18.9000  11706  12511  .0085
1492 18.9100  12192  13093  .0082
1493 18.9200  12879  13682  .0078
1494 18.9300  13569  14257  .0074
1495 18.9400  14178  14797  .0071
1496 18.9500  14700  15274  .0068
1497 18.9600  15307  15663  .0065
1498 18.9700  15758  15939  .0063
1499 18.9800  15986  16084  .0063
1500 18.9900  16040  16046  .0062
1501 19.0000  15872  16538  .0063
1502 19.0100  15420  15689  .0065
1503 19.0200  14702  14585  .0068
1504 19.0300  13914  13361  .0072
1505 19.0400  12795  12124  .0078
1506 19.0500  11671  10951  .0086
1507 19.0600  10655   9891  .0094
1508 19.0700   9569   8969  .0105
1509 19.0800   8631   8194  .0116
1510 19.0900   7908   7564  .0126
1511 19.1000   7316   7065  .0137
1512 19.1100   6888   6681  .0145
1513 19.1200   6468   6391  .0155
1514 19.1300   6186   6177  .0162
1515 19.1400   6038   6022  .0166
1516 19.1500   5834   5910  .0171
1517 19.1600   5737   5832  .0174
1518 19.1700   5745   5777  .0174
1519 19.1800   5692   5740  .0176
1520 19.1900   5679   5717  .0176
1521 19.2000   5681   5705  .0176
1522 19.2100   5693   5700  .0176
1523 19.2200   5686   5952  .0176
1524 19.2300   5666   5964  .0176
1525 19.2400   5754   5982  .0174
1526 19.2500   5770   6007  .0173
1527 19.2600   5780   6040  .0173
1528 19.2700   5830   6079  .0172
1529 19.2800   5979   6126  .0167
1530 19.2900   5968   6180  .0168
1531 19.3000   6039   6242  .0166
1532 19.3100   6202   6312  .0161
1533 19.3200   6192   6390  .0161
1534 19.3300   6323   6475  .0158
1535 19.3400   6428   6567  .0156
1536 19.3500   6575   6665  .0152
1537 19.3600   6692   6762  .0149
1538 19.3700   6799   6869  .0147
1539 19.3800   6871   6978  .0146
1540 19.3900   6948   7087  .0144
1541 19.4000   7090   7195  .0141
1542 19.4100   7116   7299  .0141
1543 19.4200   7363   7425  .0136
1544 19.4300   7402   7514  .0135
1545 19.4400   7468   7578  .0134
1546 19.4500   7531   7620  .0133
1547 19.4600   7672   7654  .0130
1548 19.4700   7716   7689  .0130
1549 19.4800   7745   7734  .0129
1550 19.4900   7791   7796  .0128
1551 19.5000   7880   7880  .0127
1552 19.5100   8037   7989  .0124
1553 19.5200   8138   8125  .0123
1554 19.5300   8387   8289  .0119
1555 19.5400   8511   8484  .0117
1556 19.5500   8703   8709  .0115
1557 19.5600   8939   8963  .0112
1558 19.5700   9185   9248  .0109
1559 19.5800   9493   9562  .0105
1560 19.5900   9703   9903  .0103
1561 19.6000  10031  10268  .0100
1562 19.6100  10444  10651  .0096
1563 19.6200  10797  11047  .0093
1564 19.6300  11260  11447  .0089
1565 19.6400  11825  11838  .0085
1566 19.6500  12202  12210  .0082
1567 19.6600  12526  12548  .0080
1568 19.6700  12942  12836  .0077
1569 19.6800  13041  13073  .0077
1570 19.6900  13159  13197  .0076
1571 19.7000  13165  13126  .0076
1572 19.7100  13065  12886  .0077
1573 19.7200  12843  12526  .0078
1574 19.7300  12472  12098  .0080
1575 19.7400  12099  11637  .0083
1576 19.7500  11529  11170  .0087
1577 19.7600  10972  10714  .0091
1578 19.7700  10328  10240  .0097
1579 19.7800   9852   9703  .0102
1580 19.7900   9258   9129  .0108
1581 19.8000   8707   8554  .0115
1582 19.8100   8170   8007  .0122
1583 19.8200   7721   7507  .0130
1584 19.8300   7200   7065  .0139
1585 19.8400   6831   6686  .0146
1586 19.8500   6423   6368  .0156
1587 19.8600   6094   6109  .0164
1588 19.8700   5796   5903  .0173
1589 19.8800   5648   5738  .0177
1590 19.8900   5435   5616  .0184
1591 19.9000   5299   5526  .0189
1592 19.9100   5223   5457  .0191
1593 19.9200   5188   5411  .0193
1594 19.9300   5175   5382  .0193
1595 19.9400   5181   5364  .0193
1596 19.9500   5113   5355  .0196
1597 19.9600   5171   5353  .0193
1598 19.9700   5128   5358  .0195
1599 19.9800   5091   5368  .0196
1600 19.9900   5144   5382  .0194
1601 20.0000   5104   5400  .0196
1602 20.0100   5217   5422  .0192
1603 20.0200   5228   5448  .0191
1604 20.0300   5224   5477  .0191
1605 20.0400   5339   5509  .0187
1606 20.0500   5340   5546  .0187
1607 20.0600   5322   5585  .0188
1608 20.0700   5372   5629  .0186
1609 20.0800   5424   5676  .0184
1610 20.0900   5625   5726  .0178
1611 20.1000   5674   5781  .0176
1612 20.1100   5667   5840  .0176
1613 20.1200   5776   5903  .0173
1614 20.1300   5892   5971  .0170
1615 20.1400   5999   6044  .0167
1616 20.1500   6130   6122  .0163
1617 20.1600   6281   6205  .0159
1618 20.1700   6322   6294  .0158
1619 20.1800   6469   6389  .0155
1620 20.1900   6552   6490  .0153
1621 20.2000   6639   6598  .0151
1622 20.2100   6823   6714  .0147
1623 20.2200   7026   6838  .0142
1624 20.2300   7249   7047  .0138
1625 20.2400   7381   7189  .0135
1626 20.2500   7516   7341  .0133
1627 20.2600   7691   7502  .0130
1628 20.2700   7963   7675  .0126
1629 20.2800   8158   7858  .0123
1630 20.2900   8398   8054  .0119
1631 20.3000   8761   8263  .0114
1632 20.3100   8963   8486  .0112
1633 20.3200   9141   8724  .0109
1634 20.3300   9483   8977  .0105
1635 20.3400   9701   9248  .0103
1636 20.3500   9828   9537  .0102
1637 20.3600  10150   9834  .0099
1638 20.3700  10453  10166  .0096
1639 20.3800  10865  10524  .0092
1640 20.3900  11331  10908  .0088
1641 20.4000  11762  11324  .0085
1642 20.4100  12221  11775  .0082
1643 20.4200  12739  12265  .0078
1644 20.4300  13189  12799  .0076
1645 20.4400  13793  13383  .0073
1646 20.4500  14363  14023  .0070
1647 20.4600  15046  14724  .0066
1648 20.4700  15636  15493  .0064
1649 20.4800  16305  16334  .0061
1650 20.4900  17181  17251  .0058
1651 20.5000  18078  18245  .0055
1652 20.5100  19001  19317  .0053
1653 20.5200  19999  20543  .0050
1654 20.5300  21159  21727  .0047
1655 20.5400  22539  22939  .0044
1656 20.5500  23741  24144  .0042
1657 20.5600  25153  25302  .0040
1658 20.5700  26288  26364  .0038
1659 20.5800  27273  27277  .0037
1660 20.5900  28302  27989  .0035
1661 20.6000  28843  28456  .0035
1662 20.6100  28760  28651  .0035
1663 20.6200  27850  28264  .0036
1664 20.6300  26676  27073  .0037
1665 20.6400  25254  25281  .0040
1666 20.6500  23318  23135  .0043
1667 20.6600  20975  20857  .0048
1668 20.6700  18894  18618  .0053
1669 20.6800  16679  16534  .0060
1670 20.6900  14717  14678  .0068
1671 20.7000  13044  13086  .0077
1672 20.7100  11589  11767  .0086
1673 20.7200  10581  10712  .0095
1674 20.7300   9750   9893  .0103
1675 20.7400   9057   9295  .0110
1676 20.7500   8741   8846  .0114
1677 20.7600   8388   8524  .0119
1678 20.7700   8225   8296  .0122
1679 20.7800   8035   8129  .0124
1680 20.7900   7875   7999  .0127
1681 20.8000   7789   7884  .0128
1682 20.8100   7720   7772  .0130
1683 20.8200   7576   7619  .0132
1684 20.8300   7429   7400  .0135
1685 20.8400   7152   7131  .0140
1686 20.8500   6938   6836  .0144
1687 20.8600   6699   6536  .0149
1688 20.8700   6419   6247  .0156
1689 20.8800   6224   5980  .0161
1690 20.8900   5965   5742  .0168
1691 20.9000   5702   5535  .0175
1692 20.9100   5521   5361  .0181
1693 20.9200   5330   5218  .0188
1694 20.9300   5320   5103  .0188
1695 20.9400   5152   5012  .0194
1696 20.9500   5032   4943  .0199
1697 20.9600   4938   4890  .0203
1698 20.9700   4963   4851  .0201
1699 20.9800   4944   4824  .0202
1700 20.9900   4941   4805  .0202
1701 21.0000   4933   4794  .0203
1702 21.0100   4866   4788  .0206
1703 21.0200   4816   4788  .0208
1704 21.0300   4776   4791  .0209
1705 21.0400   4833   4798  .0207
1706 21.0500   4828   4808  .0207
1707 21.0600   4859   4815  .0206
1708 21.0700   4916   4832  .0203
1709 21.0800   4908   4847  .0204
1710 21.0900   4876   4862  .0205
1711 21.1000   4856   4878  .0206
1712 21.1100   4959   4894  .0202
1713 21.1200   4974   4907  .0201
1714 21.1300   4967   4916  .0201
1715 21.1400   4983   4917  .0201
1716 21.1500   5049   4921  .0198
1717 21.1600   5123   4926  .0195
1718 21.1700   5159   4933  .0194
1719 21.1800   5082   4944  .0197
1720 21.1900   5103   4960  .0196
1721 21.2000   5201   4981  .0192
1722 21.2100   5236   5007  .0191
1723 21.2200   5338   5038  .0187
1724 21.2300   5388   5075  .0186
1725 21.2400   5457   5139  .0183
1726 21.2500   5519   5187  .0181
1727 21.2600   5572   5241  .0179
1728 21.2700   5658   5299  .0177
1729 21.2800   5734   5363  .0174
1730 21.2900   5766   5432  .0173
1731 21.3000   5853   5507  .0171
1732 21.3100   5958   5587  .0168
1733 21.3200   6023   5674  .0166
1734 21.3300   6093   5767  .0164
1735 21.3400   6159   5868  .0162
1736 21.3500   6271   5975  .0159
1737 21.3600   6403   6091  .0156
1738 21.3700   6484   6216  .0154
1739 21.3800   6613   6351  .0151
1740 21.3900   6704   6496  .0149
1741 21.4000   6678   6653  .0150
1742 21.4100   6921   6824  .0144
1743 21.4200   7150   7010  .0140
1744 21.4300   7223   7212  .0138
1745 21.4400   7397   7432  .0135
1746 21.4500   7643   7673  .0131
1747 21.4600   7866   7936  .0127
1748 21.4700   8127   8224  .0123
1749 21.4800   8408   8537  .0119
1750 21.4900   8603   8878  .0116
1751 21.5000   8897   9246  .0112
1752 21.5100   9272   9642  .0108
1753 21.5200   9680  10061  .0103
1754 21.5300  10164  10500  .0098
1755 21.5400  10613  10952  .0094
1756 21.5500  11252  11405  .0089
1757 21.5600  11704  11846  .0085
1758 21.5700  12178  12259  .0082
1759 21.5800  12412  12627  .0081
1760 21.5900  12909  12933  .0077
1761 21.6000  13008  13163  .0077
1762 21.6100  12928  13307  .0077
1763 21.6200  12831  13269  .0078
1764 21.6300  12599  12984  .0079
1765 21.6400  12304  12515  .0081
1766 21.6500  11851  11939  .0084
1767 21.6600  11455  11325  .0087
1768 21.6700  11123  10729  .0090
1769 21.6800  10644  10189  .0094
1770 21.6900  10133   9729  .0099
1771 21.7000   9776   9364  .0102
1772 21.7100   9529   9099  .0105
1773 21.7200   9390   8935  .0106
1774 21.7300   9414   8867  .0106
1775 21.7400   9413   8888  .0106
1776 21.7500   9444   8990  .0106
1777 21.7600   9496   9165  .0105
1778 21.7700   9676   9406  .0103
1779 21.7800  10088   9706  .0099
1780 21.7900  10486  10058  .0095
1781 21.8000  10828  10457  .0092
1782 21.8100  11297  10894  .0089
1783 21.8200  11780  11361  .0085
1784 21.8300  12242  12548  .0082
1785 21.8400  12919  13068  .0077
1786 21.8500  13409  13555  .0075
1787 21.8600  13901  14006  .0072
1788 21.8700  14210  14399  .0070
1789 21.8800  14486  14711  .0069
1790 21.8900  14697  14923  .0068
1791 21.9000  14628  15014  .0068
1792 21.9100  14393  14898  .0069
1793 21.9200  13831  14463  .0072
1794 21.9300  13306  13780  .0075
1795 21.9400  12585  12944  .0079
1796 21.9500  11760  12044  .0085
1797 21.9600  10898  11150  .0092
1798 21.9700  10075  10311  .0099
1799 21.9800   9341   9532  .0107
1800 21.9900   8681   8885  .0115
1801 22.0000   8171   8350  .0122
1802 22.0100   7842   7924  .0128
1803 22.0200   7554   7600  .0132
1804 22.0300   7385   7366  .0135
1805 22.0400   7280   7207  .0137
1806 22.0500   7284   7109  .0137
1807 22.0600   7267   7057  .0138
1808 22.0700   7298   7036  .0137
1809 22.0800   7316   7124  .0137
1810 22.0900   7288   7132  .0137
1811 22.1000   7206   7140  .0139
1812 22.1100   7179   7140  .0139
1813 22.1200   7202   7125  .0139
1814 22.1300   7097   7066  .0141
1815 22.1400   6875   6961  .0145
1816 22.1500   6686   6822  .0150
1817 22.1600   6619   6667  .0151
1818 22.1700   6407   6510  .0156
1819 22.1800   6150   6357  .0163
1820 22.1900   5968   6221  .0168
1821 22.2000   5856   6105  .0171
1822 22.2100   5796   6011  .0173
1823 22.2200   5692   5938  .0176
1824 22.2300   5647   5886  .0177
1825 22.2400   5589   5853  .0179
1826 22.2500   5601   5838  .0179
1827 22.2600   5564   5838  .0180
1828 22.2700   5575   5851  .0179
1829 22.2800   5607   5876  .0178
1830 22.2900   5739   5909  .0174
1831 22.3000   5657   5951  .0177
1832 22.3100   5712   6000  .0175
1833 22.3200   5831   6056  .0171
1834 22.3300   5908   6119  .0169
1835 22.3400   5946   6187  .0168
1836 22.3500   6066   6261  .0165
1837 22.3600   6141   6364  .0163
1838 22.3700   6276   6450  .0159
1839 22.3800   6353   6542  .0157
1840 22.3900   6493   6638  .0154
1841 22.4000   6613   6738  .0151
1842 22.4100   6800   6843  .0147
1843 22.4200   6982   6952  .0143
1844 22.4300   7068   7064  .0141
1845 22.4400   7174   7178  .0139
1846 22.4500   7246   7296  .0138
1847 22.4600   7367   7412  .0136
1848 22.4700   7457   7525  .0134
1849 22.4800   7508   7647  .0133
1850 22.4900   7565   7764  .0132
1851 22.5000   7726   7889  .0129
1852 22.5100   7856   8131  .0127
1853 22.5200   8009   8281  .0125
1854 22.5300   8330   8444  .0120
1855 22.5400   8444   8620  .0118
1856 22.5500   8683   8806  .0115
1857 22.5600   8973   9000  .0111
1858 22.5700   9297   9198  .0108
1859 22.5800   9774   9394  .0102
1860 22.5900   9979   9582  .0100
1861 22.6000  10126   9757  .0099
1862 22.6100  10275   9915  .0097
1863 22.6200  10472  10053  .0095
1864 22.6300  10534  10141  .0095
1865 22.6400  10409  10164  .0096
1866 22.6500  10419  10140  .0096
1867 22.6600  10199  10091  .0098
1868 22.6700   9973  10038  .0100
1869 22.6800   9802   9994  .0102
1870 22.6900   9520   9973  .0105
1871 22.7000   9363   9980  .0107
1872 22.7100   9200  10020  .0109
1873 22.7200   9106  10096  .0110
1874 22.7300   9155  10206  .0109
1875 22.7400   9240  10351  .0108
1876 22.7500   9420  10547  .0106
1877 22.7600   9549  10757  .0105
1878 22.7700   9874  10996  .0101
1879 22.7800  10261  11265  .0097
1880 22.7900  10608  11562  .0094
1881 22.8000  11024  11886  .0091
1882 22.8100  11376  12239  .0088
1883 22.8200  11909  12620  .0084
1884 22.8300  12430  13032  .0080
1885 22.8400  12983  13474  .0077
1886 22.8500  13484  13950  .0074
1887 22.8600  13909  14462  .0072
1888 22.8700  14704  15012  .0068
1889 22.8800  15470  15604  .0065
1890 22.8900  16249  16240  .0062
1891 22.9000  17025  16925  .0059
1892 22.9100  18184  17663  .0055
1893 22.9200  19263  18458  .0052
1894 22.9300  20220  19317  .0049
1895 22.9400  21310  20244  .0047
1896 22.9500  22540  21248  .0044
1897 22.9600  23764  22335  .0042
1898 22.9700  24882  23515  .0040
1899 22.9800  25969  24788  .0039
1900 22.9900  27332  26185  .0037
1901 23.0000  28643  27709  .0035
1902 23.0100  30258  29375  .0033
1903 23.0200  32017  31214  .0031
1904 23.0300  33800  33212  .0030
1905 23.0400  35417  35402  .0028
1906 23.0500  37533  37803  .0027
1907 23.0600  39912  40433  .0025
1908 23.0700  42606  43307  .0023
1909 23.0800  45685  46437  .0022
1910 23.0900  49038  49845  .0020
1911 23.1000  52817  53484  .0019
1912 23.1100  57074  57350  .0018
1913 23.1200  61650  61396  .0016
1914 23.1300  66392  65548  .0015
1915 23.1400  71283  69703  .0014
1916 23.1500  75976  73723  .0013
1917 23.1600  80322  77444  .0012
1918 23.1700  84164  80681  .0012
1919 23.1800  86811  83250  .0012
1920 23.1900  87987  84990  .0011
1921 23.2000  87715  85787  .0011
1922 23.2100  85470  84981  .0012
1923 23.2200  81376  81708  .0012
1924 23.2300  75700  76454  .0013
1925 23.2400  69209  69916  .0014
1926 23.2500  62095  62770  .0016
1927 23.2600  54529  55564  .0018
1928 23.2700  47494  48679  .0021
1929 23.2800  40715  42399  .0025
1930 23.2900  35172  36865  .0028
1931 23.3000  30408  32144  .0033
1932 23.3100  26820  28242  .0037
1933 23.3200  23629  25117  .0042
1934 23.3300  21520  22695  .0046
1935 23.3400  20017  20885  .0050
1936 23.3500  19214  19590  .0052
1937 23.3600  18474  18715  .0054
1938 23.3700  17992  18172  .0056
1939 23.3800  18084  17883  .0055
1940 23.3900  18146  17779  .0055
1941 23.4000  18100  17800  .0055
1942 23.4100  18418  17893  .0054
1943 23.4200  18722  18011  .0053
1944 23.4300  18768  18112  .0053
1945 23.4400  18776  18162  .0053
1946 23.4500  18425  18133  .0054
1947 23.4600  18058  17994  .0055
1948 23.4700  17447  17588  .0057
1949 23.4800  16826  16915  .0059
1950 23.4900  16004  16062  .0062
1951 23.5000  15160  15113  .0066
1952 23.5100  14228  14145  .0070
1953 23.5200  13278  13216  .0075
1954 23.5300  12332  12364  .0081
1955 23.5400  11585  11616  .0086
1956 23.5500  10902  10984  .0092
1957 23.5600  10353  10472  .0097
1958 23.5700   9953  10077  .0100
1959 23.5800   9770   9794  .0102
1960 23.5900   9627   9611  .0104
1961 23.6000   9618   9518  .0104
1962 23.6100   9652   9503  .0104
1963 23.6200   9676   9557  .0103
1964 23.6300   9874   9669  .0101
1965 23.6400  10104   9832  .0099
1966 23.6500  10303  10040  .0097
1967 23.6600  10579  10295  .0095
1968 23.6700  10846  10576  .0092
1969 23.6800  11302  10885  .0088
1970 23.6900  11519  11218  .0087
1971 23.7000  11719  11570  .0085
1972 23.7100  12108  11954  .0083
1973 23.7200  12467  12329  .0080
1974 23.7300  12815  12714  .0078
1975 23.7400  13157  13096  .0076
1976 23.7500  13550  13442  .0074
1977 23.7600  13842  13764  .0072
1978 23.7700  14143  14083  .0071
1979 23.7800  14415  14422  .0069
1980 23.7900  14909  14795  .0067
1981 23.8000  15419  15209  .0065
1982 23.8100  16105  15663  .0062
1983 23.8200  16834  16145  .0059
1984 23.8300  17451  16638  .0057
1985 23.8400  17943  17115  .0056
1986 23.8500  18358  17546  .0054
1987 23.8600  18673  17897  .0054
1988 23.8700  18784  18122  .0053
1989 23.8800  18564  18194  .0054
1990 23.8900  17923  18091  .0056
1991 23.9000  17422  17642  .0057
1992 23.9100  16421  16851  .0061
1993 23.9200  15230  15820  .0066
1994 23.9300  14049  14657  .0071
1995 23.9400  12894  13458  .0078
1996 23.9500  11776  12295  .0085
1997 23.9600  10682  11218  .0094
1998 23.9700   9824  10257  .0102
1999 23.9800   9240   9426  .0108
2000 23.9900   8498   8735  .0118
2001 24.0000   7981   8177  .0125
2002 24.0100   7513   7744  .0133
2003 24.0200   7237   7420  .0138
2004 24.0300   7042   7191  .0142
2005 24.0400   7001   7039  .0143
2006 24.0500   6977   6949  .0143
2007 24.0600   6975   6906  .0143
2008 24.0700   7010   6896  .0143
2009 24.0800   7014   6907  .0143
2010 24.0900   7013   6926  .0143
2011 24.1000   6960   6945  .0144
2012 24.1100   6972   6956  .0143
2013 24.1200   7014   6954  .0143
2014 24.1300   6925   6924  .0144
2015 24.1400   6894   6838  .0145
2016 24.1500   6760   6707  .0148
2017 24.1600   6637   6546  .0151
2018 24.1700   6606   6374  .0151
2019 24.1800   6429   6398  .0156
2020 24.1900   6233   6245  .0160
2021 24.2000   6137   6113  .0163
2022 24.2100   6074   6007  .0165
2023 24.2200   5976   5930  .0167
2024 24.2300   5995   5882  .0167
2025 24.2400   5919   5865  .0169
2026 24.2500   5957   5875  .0168
2027 24.2600   6006   5913  .0167
2028 24.2700   6099   5975  .0164
2029 24.2800   6170   6061  .0162
2030 24.2900   6273   6168  .0159
2031 24.3000   6368   6295  .0157
2032 24.3100   6503   6438  .0154
2033 24.3200   6628   6646  .0151
2034 24.3300   6821   6817  .0147
2035 24.3400   6981   6995  .0143
2036 24.3500   7094   7176  .0141
2037 24.3600   7356   7356  .0136
2038 24.3700   7403   7528  .0135
2039 24.3800   7530   7686  .0133
2040 24.3900   7601   7825  .0132
2041 24.4000   7696   7931  .0130
2042 24.4100   7751   7976  .0129
2043 24.4200   7749   7962  .0129
2044 24.4300   7720   7901  .0130
2045 24.4400   7704   7806  .0130
2046 24.4500   7501   7679  .0133
2047 24.4600   7315   7529  .0137
2048 24.4700   7091   7348  .0141
2049 24.4800   6850   7116  .0146
2050 24.4900   6608   6838  .0151
2051 24.5000   6388   6539  .0157
2052 24.5100   6133   6238  .0163
2053 24.5200   5846   5950  .0171
2054 24.5300   5605   5684  .0178
2055 24.5400   5360   5446  .0187
2056 24.5500   5185   5238  .0193
2057 24.5600   4996   4958  .0200
2058 24.5700   4895   4811  .0204
2059 24.5800   4802   4727  .0208
2060 24.5900   4685   4636  .0213
2061 24.6000   4628   4566  .0216
2062 24.6100   4629   4514  .0216
2063 24.6200   4624   4477  .0216
2064 24.6300   4600   4460  .0217
2065 24.6400   4582   4445  .0218
2066 24.6500   4615   4438  .0217
2067 24.6600   4488   4437  .0223
2068 24.6700   4525   4441  .0221
2069 24.6800   4478   4450  .0223
2070 24.6900   4530   4463  .0221
2071 24.7000   4602   4479  .0217
2072 24.7100   4540   4499  .0220
2073 24.7200   4614   4521  .0217
2074 24.7300   4563   4547  .0219
2075 24.7400   4596   4576  .0218
2076 24.7500   4609   4608  .0217
2077 24.7600   4616   4644  .0217
2078 24.7700   4730   4683  .0211
2079 24.7800   4738   4726  .0211
2080 24.7900   4770   4773  .0210
2081 24.8000   4841   4824  .0207
2082 24.8100   4890   4880  .0204
2083 24.8200   4956   4927  .0202
2084 24.8300   5029   4993  .0199
2085 24.8400   5081   5066  .0197
2086 24.8500   5118   5145  .0195
2087 24.8600   5121   5230  .0195
2088 24.8700   5208   5324  .0192
2089 24.8800   5286   5426  .0189
2090 24.8900   5370   5537  .0186
2091 24.9000   5513   5658  .0181
2092 24.9100   5606   5789  .0178
2093 24.9200   5762   5931  .0174
2094 24.9300   5954   6084  .0168
2095 24.9400   6116   6249  .0164
2096 24.9500   6206   6424  .0161
2097 24.9600   6433   6610  .0155
2098 24.9700   6648   6804  .0150
2099 24.9800   6783   7005  .0147
2100 24.9900   6927   7208  .0144
2101 25.0000   7183   7410  .0139
2102 25.0100   7443   7606  .0134
2103 25.0200   7732   7791  .0129
2104 25.0300   7842   7957  .0128
2105 25.0400   8050   8086  .0124
2106 25.0500   8134   8173  .0123
2107 25.0600   8184   8220  .0122
2108 25.0700   8215   8232  .0122
2109 25.0800   8143   8212  .0123
2110 25.0900   7974   8131  .0125
2111 25.1000   7809   8000  .0128
2112 25.1100   7856   7833  .0127
2113 25.1200   7613   7653  .0131
2114 25.1300   7461   7476  .0134
2115 25.1400   7326   7350  .0137
2116 25.1500   7120   7217  .0140
2117 25.1600   6989   7116  .0143
2118 25.1700   6969   7050  .0143
2119 25.1800   6984   7019  .0143
2120 25.1900   6963   7024  .0144
2121 25.2000   6985   7063  .0143
2122 25.2100   7186   7133  .0139
2123 25.2200   7245   7232  .0138
2124 25.2300   7364   7361  .0136
2125 25.2400   7584   7517  .0132
2126 25.2500   7718   7681  .0130
2127 25.2600   8047   7887  .0124
2128 25.2700   8362   8120  .0120
2129 25.2800   8612   8379  .0116
2130 25.2900   8982   8706  .0111
2131 25.3000   9372   9023  .0107
2132 25.3100   9809   9373  .0102
2133 25.3200  10197   9759  .0098
2134 25.3300  10687  10183  .0094
2135 25.3400  11110  10650  .0090
2136 25.3500  11506  11164  .0087
2137 25.3600  12129  11731  .0082
2138 25.3700  12742  12356  .0078
2139 25.3800  13386  13043  .0075
2140 25.3900  14122  13800  .0071
2141 25.4000  14997  14631  .0067
2142 25.4100  15821  15543  .0063
2143 25.4200  16914  16541  .0059
2144 25.4300  17968  17627  .0056
2145 25.4400  19219  18803  .0052
2146 25.4500  20406  20065  .0049
2147 25.4600  21790  21407  .0046
2148 25.4700  23288  22813  .0043
2149 25.4800  25027  24257  .0040
2150 25.4900  26451  25712  .0038
2151 25.5000  27809  27129  .0036
2152 25.5100  28947  28456  .0035
2153 25.5200  30194  29633  .0033
2154 25.5300  31045  30601  .0032
2155 25.5400  31155  31310  .0032
2156 25.5500  30896  31725  .0032
2157 25.5600  30229  31617  .0033
2158 25.5700  29528  30816  .0034
2159 25.5800  28357  29477  .0035
2160 25.5900  26595  27797  .0038
2161 25.6000  25040  25960  .0040
2162 25.6100  23386  24116  .0043
2163 25.6200  21784  22367  .0046
2164 25.6300  20273  20779  .0049
2165 25.6400  19256  19384  .0052
2166 25.6500  18293  18190  .0055
2167 25.6600  17283  17183  .0058
2168 25.6700  16445  16340  .0061
2169 25.6800  15750  15629  .0063
2170 25.6900  15192  15016  .0066
2171 25.7000  14725  14412  .0068
2172 25.7100  13991  13753  .0071
2173 25.7200  13311  13059  .0075
2174 25.7300  12687  12358  .0079
2175 25.7400  11938  11683  .0084
2176 25.7500  11331  11056  .0088
2177 25.7600  10662  10499  .0094
2178 25.7700  10067  10020  .0099
2179 25.7800   9652   9622  .0104
2180 25.7900   9369   9307  .0107
2181 25.8000   9251   9072  .0108
2182 25.8100   9027   8909  .0111
2183 25.8200   8799   8804  .0114
2184 25.8300   8825   8756  .0113
2185 25.8400   8898   8756  .0112
2186 25.8500   8941   8797  .0112
2187 25.8600   8974   8872  .0111
2188 25.8700   9039   8970  .0111
2189 25.8800   9247   9088  .0108
2190 25.8900   9407   9220  .0106
2191 25.9000   9668   9357  .0103
2192 25.9100   9746   9517  .0103
2193 25.9200   9776   9634  .0102
2194 25.9300   9881   9722  .0101
2195 25.9400   9885   9771  .0101
2196 25.9500   9863   9770  .0101
2197 25.9600   9701   9664  .0103
2198 25.9700   9475   9440  .0106
2199 25.9800   9162   9122  .0109
2200 25.9900   8822   8742  .0113
2201 26.0000   8412   8327  .0119
2202 26.0100   7885   7890  .0127
2203 26.0200   7419   7447  .0135
2204 26.0300   6941   7016  .0144
2205 26.0400   6559   6613  .0152
2206 26.0500   6144   6253  .0163
2207 26.0600   5771   5930  .0173
2208 26.0700   5485   5653  .0182
2209 26.0800   5212   5419  .0192
2210 26.0900   5072   5259  .0197
2211 26.1000   4964   5105  .0201
2212 26.1100   4839   4982  .0207
2213 26.1200   4808   4888  .0208
2214 26.1300   4732   4818  .0211
2215 26.1400   4769   4768  .0210
2216 26.1500   4759   4733  .0210
2217 26.1600   4713   4713  .0212
2218 26.1700   4725   4704  .0212
2219 26.1800   4733   4704  .0211
2220 26.1900   4677   4714  .0214
2221 26.2000   4721   4731  .0212
2222 26.2100   4817   4755  .0208
2223 26.2200   4835   4787  .0207
2224 26.2300   4957   4825  .0202
2225 26.2400   5002   4871  .0200
2226 26.2500   5039   4924  .0198
2227 26.2600   5087   4985  .0197
2228 26.2700   5108   5054  .0196
2229 26.2800   5140   5133  .0195
2230 26.2900   5303   5222  .0189
2231 26.3000   5424   5321  .0184
2232 26.3100   5548   5432  .0180
2233 26.3200   5651   5556  .0177
2234 26.3300   5761   5694  .0174
2235 26.3400   5945   5847  .0168
2236 26.3500   6159   6017  .0162
2237 26.3600   6326   6204  .0158
2238 26.3700   6525   6411  .0153
2239 26.3800   6784   6636  .0147
2240 26.3900   7052   6883  .0142
2241 26.4000   7290   7152  .0137
2242 26.4100   7496   7441  .0133
2243 26.4200   7838   7749  .0128
2244 26.4300   8118   8070  .0123
2245 26.4400   8482   8406  .0118
2246 26.4500   8724   8746  .0115
2247 26.4600   9007   9083  .0111
2248 26.4700   9333   9407  .0107
2249 26.4800   9647   9707  .0104
2250 26.4900   9848   9974  .0102
2251 26.5000   9931  10201  .0101
2252 26.5100  10125  10370  .0099
2253 26.5200  10207  10432  .0098
2254 26.5300  10156  10400  .0098
2255 26.5400  10030  10314  .0100
2256 26.5500   9946  10195  .0101
2257 26.5600   9954  10075  .0100
2258 26.5700  10002   9974  .0100
2259 26.5800   9843   9911  .0102
2260 26.5900   9829   9870  .0102
2261 26.6000   9963   9854  .0100
2262 26.6100   9988   9853  .0100
2263 26.6200  10058   9853  .0099
2264 26.6300  10083   9837  .0099
2265 26.6400  10055   9791  .0099
2266 26.6500   9837   9702  .0102
2267 26.6600   9685   9509  .0103
2268 26.6700   9345   9185  .0107
2269 26.6800   8975   8762  .0111
2270 26.6900   8489   8277  .0118
2271 26.7000   8042   7767  .0124
2272 26.7100   7439   7260  .0134
2273 26.7200   6877   6778  .0145
2274 26.7300   6326   6334  .0158
2275 26.7400   5881   5937  .0170
2276 26.7500   5468   5591  .0183
2277 26.7600   5213   5295  .0192
2278 26.7700   5018   5048  .0199
2279 26.7800   4806   4845  .0208
2280 26.7900   4644   4681  .0215
2281 26.8000   4551   4551  .0220
2282 26.8100   4469   4450  .0224
2283 26.8200   4409   4372  .0227
2284 26.8300   4363   4312  .0229
2285 26.8400   4266   4268  .0234
2286 26.8500   4179   4235  .0239
2287 26.8600   4149   4211  .0241
2288 26.8700   4141   4196  .0241
2289 26.8800   4115   4186  .0243
2290 26.8900   4142   4182  .0241
2291 26.9000   4125   4144  .0242
2292 26.9100   4168   4150  .0240
2293 26.9200   4182   4159  .0239
2294 26.9300   4205   4172  .0238
2295 26.9400   4260   4190  .0235
2296 26.9500   4331   4211  .0231
2297 26.9600   4326   4235  .0231
2298 26.9700   4327   4264  .0231
2299 26.9800   4447   4298  .0225
2300 26.9900   4477   4336  .0223
2301 27.0000   4511   4379  .0222
2302 27.0100   4574   4428  .0219
2303 27.0200   4613   4482  .0217
2304 27.0300   4689   4551  .0213
2305 27.0400   4770   4609  .0210
2306 27.0500   4805   4685  .0208
2307 27.0600   4882   4771  .0205
2308 27.0700   4935   4865  .0203
2309 27.0800   4987   4969  .0201
2310 27.0900   5127   5085  .0195
2311 27.1000   5244   5213  .0191
2312 27.1100   5402   5354  .0185
2313 27.1200   5611   5510  .0178
2314 27.1300   5775   5680  .0173
2315 27.1400   5883   5867  .0170
2316 27.1500   6012   6071  .0166
2317 27.1600   6262   6291  .0160
2318 27.1700   6476   6544  .0154
2319 27.1800   6739   6796  .0148
2320 27.1900   6959   7062  .0144
2321 27.2000   7265   7352  .0138
2322 27.2100   7607   7633  .0131
2323 27.2200   7880   7912  .0127
2324 27.2300   8221   8180  .0122
2325 27.2400   8476   8429  .0118
2326 27.2500   8652   8651  .0116
2327 27.2600   8859   8838  .0113
2328 27.2700   9068   8989  .0110
2329 27.2800   9174   9078  .0109
2330 27.2900   9136   9078  .0109
2331 27.3000   9088   9001  .0110
2332 27.3100   9060   8892  .0110
2333 27.3200   8945   8770  .0112
2334 27.3300   8788   8659  .0114
2335 27.3400   8656   8575  .0116
2336 27.3500   8539   8531  .0117
2337 27.3600   8495   8526  .0118
2338 27.3700   8491   8563  .0118
2339 27.3800   8533   8635  .0117
2340 27.3900   8657   8733  .0116
2341 27.4000   8767   8845  .0114
2342 27.4100   8871   8956  .0113
2343 27.4200   9042   9046  .0111
2344 27.4300   9086   9094  .0110
2345 27.4400   9174   9088  .0109
2346 27.4500   9110   9022  .0110
2347 27.4600   8846   8864  .0113
2348 27.4700   8604   8585  .0116
2349 27.4800   8261   8212  .0121
2350 27.4900   7923   7779  .0126
2351 27.5000   7488   7320  .0134
2352 27.5100   7021   6861  .0142
2353 27.5200   6505   6422  .0154
2354 27.5300   6052   6018  .0165
2355 27.5400   5654   5655  .0177
2356 27.5500   5413   5337  .0185
2357 27.5600   5100   5091  .0196
2358 27.5700   4824   4864  .0207
2359 27.5800   4683   4678  .0214
2360 27.5900   4547   4528  .0220
2361 27.6000   4399   4440  .0227
2362 27.6100   4337   4350  .0231
2363 27.6200   4295   4281  .0233
2364 27.6300   4285   4231  .0233
2365 27.6400   4295   4196  .0233
2366 27.6500   4303   4174  .0232
2367 27.6600   4205   4173  .0238
2368 27.6700   4170   4169  .0240
2369 27.6800   4224   4174  .0237
2370 27.6900   4252   4185  .0235
2371 27.7000   4279   4204  .0234
2372 27.7100   4210   4228  .0238
2373 27.7200   4253   4269  .0235
2374 27.7300   4363   4309  .0229
2375 27.7400   4441   4355  .0225
2376 27.7500   4446   4407  .0225
2377 27.7600   4437   4468  .0225
2378 27.7700   4530   4536  .0221
2379 27.7800   4575   4613  .0219
2380 27.7900   4699   4698  .0213
2381 27.8000   4807   4792  .0208
2382 27.8100   4849   4895  .0206
2383 27.8200   4901   5005  .0204
2384 27.8300   5064   5122  .0197
2385 27.8400   5197   5245  .0192
2386 27.8500   5312   5363  .0188
2387 27.8600   5511   5488  .0181
2388 27.8700   5661   5609  .0177
2389 27.8800   5773   5721  .0173
2390 27.8900   5860   5819  .0171
2391 27.9000   5945   5898  .0168
2392 27.9100   6010   5948  .0166
2393 27.9200   5985   5957  .0167
2394 27.9300   5977   5930  .0167
2395 27.9400   5935   5869  .0168
2396 27.9500   5793   5772  .0173
2397 27.9600   5627   5637  .0178
2398 27.9700   5571   5476  .0180
2399 27.9800   5318   5301  .0188
2400 27.9900   5176   5125  .0193
2401 28.0000   4923   4947  .0203
2402 28.0100   4794   4791  .0209
2403 28.0200   4593   4652  .0218
2404 28.0300   4416   4532  .0226
2405 28.0400   4323   4431  .0231
2406 28.0500   4268   4348  .0234
2407 28.0600   4168   4284  .0240
2408 28.0700   4103   4235  .0244
2409 28.0800   4092   4200  .0244
2410 28.0900   4065   4178  .0246
2411 28.1000   4028   4166  .0248
2412 28.1100   4095   4162  .0244
2413 28.1200   4078   4166  .0245
2414 28.1300   4104   4177  .0244
2415 28.1400   4117   4194  .0243
2416 28.1500   4152   4216  .0241
2417 28.1600   4141   4244  .0241
2418 28.1700   4258   4278  .0235
2419 28.1800   4341   4318  .0230
2420 28.1900   4350   4363  .0230
2421 28.2000   4399   4415  .0227
2422 28.2100   4458   4473  .0224
2423 28.2200   4513   4539  .0222
2424 28.2300   4575   4612  .0219
2425 28.2400   4635   4694  .0216
2426 28.2500   4731   4789  .0211
2427 28.2600   4830   4888  .0207
2428 28.2700   4938   4998  .0203
2429 28.2800   5054   5118  .0198
2430 28.2900   5183   5249  .0193
2431 28.3000   5373   5391  .0186
2432 28.3100   5511   5543  .0181
2433 28.3200   5681   5706  .0176
2434 28.3300   5841   5877  .0171
2435 28.3400   6018   6056  .0166
2436 28.3500   6229   6240  .0161
2437 28.3600   6384   6426  .0157
2438 28.3700   6577   6612  .0152
2439 28.3800   6752   6796  .0148
2440 28.3900   6915   6976  .0145
2441 28.4000   7124   7142  .0140
2442 28.4100   7255   7291  .0138
2443 28.4200   7425   7430  .0135
2444 28.4300   7483   7565  .0134
2445 28.4400   7758   7703  .0129
2446 28.4500   7814   7851  .0128
2447 28.4600   8021   8009  .0125
2448 28.4700   8226   8178  .0122
2449 28.4800   8417   8351  .0119
2450 28.4900   8609   8522  .0116
2451 28.5000   8756   8681  .0114
2452 28.5100   8794   8816  .0114
2453 28.5200   8834   8918  .0113
2454 28.5300   8933   8973  .0112
2455 28.5400   8888   8948  .0113
2456 28.5500   8829   8849  .0113
2457 28.5600   8733   8676  .0115
2458 28.5700   8506   8430  .0118
2459 28.5800   8226   8137  .0122
2460 28.5900   7960   7822  .0126
2461 28.6000   7581   7509  .0132
2462 28.6100   7239   7214  .0138
2463 28.6200   6946   6943  .0144
2464 28.6300   6716   6718  .0149
2465 28.6400   6462   6535  .0155
2466 28.6500   6301   6396  .0159
2467 28.6600   6230   6299  .0161
2468 28.6700   6152   6241  .0163
2469 28.6800   6199   6226  .0161
2470 28.6900   6274   6236  .0159
2471 28.7000   6334   6275  .0158
2472 28.7100   6361   6336  .0157
2473 28.7200   6385   6416  .0157
2474 28.7300   6491   6515  .0154
2475 28.7400   6667   6635  .0150
2476 28.7500   6806   6780  .0147
2477 28.7600   6948   6951  .0144
2478 28.7700   7210   7155  .0139
2479 28.7800   7408   7393  .0135
2480 28.7900   7671   7668  .0130
2481 28.8000   7884   7973  .0127
2482 28.8100   8257   8326  .0121
2483 28.8200   8598   8718  .0116
2484 28.8300   9043   9147  .0111
2485 28.8400   9529   9611  .0105
2486 28.8500   9942  10103  .0101
2487 28.8600  10414  10615  .0096
2488 28.8700  10957  11135  .0091
2489 28.8800  11618  11651  .0086
2490 28.8900  12244  12146  .0082
2491 28.9000  12710  12602  .0079
2492 28.9100  13026  13002  .0077
2493 28.9200  13549  13310  .0074
2494 28.9300  13919  13485  .0072
2495 28.9400  14058  13532  .0071
2496 28.9500  14021  13468  .0071
2497 28.9600  13848  13302  .0072
2498 28.9700  13573  13011  .0074
2499 28.9800  13158  12604  .0076
2500 28.9900  12643  12121  .0079
2501 29.0000  12045  11596  .0083
2502 29.0100  11426  11058  .0088
2503 29.0200  10783  10517  .0093
2504 29.0300  10143   9974  .0099
2505 29.0400   9470   9442  .0106
2506 29.0500   8940   8932  .0112
2507 29.0600   8438   8450  .0119
2508 29.0700   7922   7999  .0126
2509 29.0800   7393   7575  .0135
2510 29.0900   6917   7160  .0145
2511 29.1000   6593   6756  .0152
2512 29.1100   6281   6378  .0159
2513 29.1200   5872   6016  .0170
2514 29.1300   5552   5683  .0180
2515 29.1400   5351   5382  .0187
2516 29.1500   5085   5115  .0197
2517 29.1600   4831   4880  .0207
2518 29.1700   4610   4677  .0217
2519 29.1800   4480   4502  .0223
2520 29.1900   4348   4354  .0230
2521 29.2000   4214   4228  .0237
2522 29.2100   4108   4123  .0243
2523 29.2200   4070   4036  .0246
2524 29.2300   3938   3963  .0254
2525 29.2400   3918   3900  .0255
2526 29.2500   3789   3850  .0264
2527 29.2600   3720   3811  .0269
2528 29.2700   3702   3776  .0270
2529 29.2800   3714   3744  .0269
2530 29.2900   3724   3719  .0269
2531 29.3000   3671   3698  .0272
2532 29.3100   3676   3681  .0272
2533 29.3200   3707   3666  .0270
2534 29.3300   3646   3655  .0274
2535 29.3400   3626   3645  .0276
2536 29.3500   3622   3639  .0276
2537 29.3600   3590   3636  .0279
2538 29.3700   3623   3634  .0276
2539 29.3800   3609   3634  .0277
2540 29.3900   3655   3637  .0274
2541 29.4000   3689   3642  .0271
2542 29.4100   3667   3651  .0273
2543 29.4200   3634   3661  .0275
2544 29.4300   3659   3675  .0273
2545 29.4400   3682   3691  .0272
2546 29.4500   3708   3710  .0270
2547 29.4600   3755   3733  .0266
2548 29.4700   3794   3774  .0264
2549 29.4800   3824   3838  .0262
2550 29.4900   3814   3871  .0262
2551 29.5000   3876   3908  .0258
2552 29.5100   3852   3948  .0260
2553 29.5200   3941   3991  .0254
2554 29.5300   3987   4035  .0251
2555 29.5400   4057   4080  .0246
2556 29.5500   4019   4125  .0249
2557 29.5600   4097   4166  .0244
2558 29.5700   4127   4203  .0242
2559 29.5800   4204   4233  .0238
2560 29.5900   4303   4254  .0232
2561 29.6000   4283   4264  .0233
2562 29.6100   4197   4259  .0238
2563 29.6200   4170   4234  .0240
2564 29.6300   4148   4192  .0241
2565 29.6400   4110   4139  .0243
2566 29.6500   4067   4079  .0246
2567 29.6600   4041   4017  .0247
2568 29.6700   3937   3958  .0254
2569 29.6800   3882   3903  .0258
2570 29.6900   3849   3854  .0260
2571 29.7000   3872   3812  .0258
2572 29.7100   3791   3778  .0264
2573 29.7200   3740   3752  .0267
2574 29.7300   3680   3731  .0272
2575 29.7400   3695   3719  .0271
2576 29.7500   3683   3713  .0272
2577 29.7600   3728   3714  .0268
2578 29.7700   3684   3720  .0271
2579 29.7800   3699   3730  .0270
2580 29.7900   3701   3745  .0270
2581 29.8000   3709   3763  .0270
2582 29.8100   3776   3784  .0265
2583 29.8200   3814   3808  .0262
2584 29.8300   3828   3835  .0261
2585 29.8400   3851   3863  .0260
2586 29.8500   3893   3893  .0257
2587 29.8600   3851   3920  .0260
2588 29.8700   3902   3952  .0256
2589 29.8800   3985   3985  .0251
2590 29.8900   4029   4016  .0248
2591 29.9000   4041   4055  .0247
2592 29.9100   3978   4098  .0251
2593 29.9200   4089   4146  .0245
2594 29.9300   4127   4199  .0242
2595 29.9400   4203   4256  .0238
2596 29.9500   4256   4321  .0235
2597 29.9600   4274   4385  .0234
2598 29.9700   4350   4456  .0230
2599 29.9800   4440   4520  .0225
2600 29.9900   4489   4580  .0223
2601 30.0000   4577   4632  .0218
2602 30.0100   4688   4681  .0213
2603 30.0200   4724   4709  .0212
2604 30.0300   4799   4722  .0208
2605 30.0400   4833   4708  .0207
2606 30.0500   4780   4667  .0209
2607 30.0600   4848   4607  .0206
2608 30.0700   4793   4535  .0209
2609 30.0800   4679   4461  .0214
2610 30.0900   4574   4386  .0219
2611 30.1000   4577   4317  .0218
2612 30.1100   4511   4255  .0222
2613 30.1200   4432   4204  .0226
2614 30.1300   4348   4164  .0230
2615 30.1400   4298   4136  .0233
2616 30.1500   4201   4119  .0238
2617 30.1600   4221   4112  .0237
2618 30.1700   4155   4117  .0241
2619 30.1800   4097   4131  .0244
2620 30.1900   4192   4155  .0239
2621 30.2000   4169   4188  .0240
2622 30.2100   4189   4230  .0239
2623 30.2200   4189   4289  .0239
2624 30.2300   4233   4347  .0236
2625 30.2400   4298   4411  .0233
2626 30.2500   4343   4474  .0230
2627 30.2600   4404   4549  .0227
2628 30.2700   4444   4627  .0225
2629 30.2800   4613   4706  .0217
2630 30.2900   4751   4777  .0210
2631 30.3000   4811   4854  .0208
2632 30.3100   4792   4927  .0209
2633 30.3200   4819   4996  .0208
2634 30.3300   4962   5053  .0202
2635 30.3400   5007   5098  .0200
2636 30.3500   5050   5132  .0198
2637 30.3600   5064   5165  .0197
2638 30.3700   5041   5200  .0198
2639 30.3800   5087   5239  .0197
2640 30.3900   5183   5285  .0193
2641 30.4000   5210   5336  .0192
2642 30.4100   5268   5390  .0190
2643 30.4200   5377   5448  .0186
2644 30.4300   5485   5505  .0182
2645 30.4400   5516   5558  .0181
2646 30.4500   5533   5603  .0181
2647 30.4600   5577   5637  .0179
2648 30.4700   5746   5649  .0174
2649 30.4800   5701   5635  .0175
2650 30.4900   5701   5603  .0175
2651 30.5000   5659   5561  .0177
2652 30.5100   5617   5518  .0178
2653 30.5200   5556   5482  .0180
2654 30.5300   5508   5458  .0182
2655 30.5400   5554   5450  .0180
2656 30.5500   5505   5460  .0182
2657 30.5600   5457   5490  .0183
2658 30.5700   5513   5539  .0181
2659 30.5800   5509   5607  .0182
2660 30.5900   5613   5695  .0178
2661 30.6000   5611   5800  .0178
2662 30.6100   5778   5922  .0173
2663 30.6200   5965   6060  .0168
2664 30.6300   6043   6209  .0165
2665 30.6400   6238   6375  .0160
2666 30.6500   6522   6560  .0153
2667 30.6600   6757   6769  .0148
2668 30.6700   6919   7005  .0145
2669 30.6800   7143   7269  .0140
2670 30.6900   7459   7564  .0134
2671 30.7000   7666   7890  .0130
2672 30.7100   7914   8246  .0126
2673 30.7200   8321   8629  .0120
2674 30.7300   8684   9037  .0115
2675 30.7400   9146   9464  .0109
2676 30.7500   9628   9904  .0104
2677 30.7600  10002  10347  .0100
2678 30.7700  10382  10775  .0096
2679 30.7800  10727  11169  .0093
2680 30.7900  11196  11510  .0089
2681 30.8000  11527  11774  .0087
2682 30.8100  11850  11944  .0084
2683 30.8200  11980  11993  .0083
2684 30.8300  11853  11893  .0084
2685 30.8400  11729  11603  .0085
2686 30.8500  11424  11138  .0088
2687 30.8600  10995  10544  .0091
2688 30.8700  10460   9875  .0096
2689 30.8800   9853   9177  .0101
2690 30.8900   9178   8486  .0109
2691 30.9000   8483   7828  .0118
2692 30.9100   7845   7220  .0127
2693 30.9200   7258   6672  .0138
2694 30.9300   6647   6190  .0150
2695 30.9400   6097   5771  .0164
2696 30.9500   5667   5417  .0176
2697 30.9600   5391   5122  .0185
2698 30.9700   5061   4879  .0198
2699 30.9800   4730   4682  .0211
2700 30.9900   4554   4524  .0220
2701 31.0000   4409   4400  .0227
2702 31.0100   4255   4302  .0235
2703 31.0200   4184   4227  .0239
2704 31.0300   4132   4170  .0242
2705 31.0400   4138   4127  .0242
2706 31.0500   4113   4097  .0243
2707 31.0600   4048   4077  .0247
2708 31.0700   4018   4068  .0249
2709 31.0800   3993   4066  .0250
2710 31.0900   4005   4071  .0250
2711 31.1000   4017   4083  .0249
2712 31.1100   3998   4103  .0250
2713 31.1200   4048   4131  .0247
2714 31.1300   4062   4167  .0246
2715 31.1400   4152   4211  .0241
2716 31.1500   4135   4264  .0242
2717 31.1600   4180   4329  .0239
2718 31.1700   4224   4401  .0237
2719 31.1800   4344   4484  .0230
2720 31.1900   4332   4577  .0231
2721 31.2000   4417   4683  .0226
2722 31.2100   4582   4799  .0218
2723 31.2200   4715   4927  .0212
2724 31.2300   4831   5066  .0207
2725 31.2400   4981   5214  .0201
2726 31.2500   5098   5370  .0196
2727 31.2600   5283   5531  .0189
2728 31.2700   5439   5693  .0184
2729 31.2800   5632   5864  .0178
2730 31.2900   5785   6017  .0173
2731 31.3000   5976   6157  .0167
2732 31.3100   6125   6278  .0163
2733 31.3200   6319   6372  .0158
2734 31.3300   6406   6431  .0156
2735 31.3400   6475   6457  .0154
2736 31.3500   6531   6455  .0153
2737 31.3600   6494   6422  .0154
2738 31.3700   6453   6359  .0155
2739 31.3800   6358   6267  .0157
2740 31.3900   6301   6154  .0159
2741 31.4000   6184   6029  .0162
2742 31.4100   6031   5898  .0166
2743 31.4200   5853   5770  .0171
2744 31.4300   5823   5649  .0172
2745 31.4400   5608   5537  .0178
2746 31.4500   5476   5439  .0183
2747 31.4600   5422   5359  .0184
2748 31.4700   5309   5299  .0188
2749 31.4800   5184   5259  .0193
2750 31.4900   5058   5240  .0198
2751 31.5000   5064   5237  .0197
2752 31.5100   5162   5247  .0194
2753 31.5200   5130   5266  .0195
2754 31.5300   5202   5286  .0192
2755 31.5400   5261   5300  .0190
2756 31.5500   5264   5304  .0190
2757 31.5600   5260   5301  .0190
2758 31.5700   5188   5264  .0193
2759 31.5800   5207   5188  .0192
2760 31.5900   5144   5075  .0194
2761 31.6000   5045   4937  .0198
2762 31.6100   4925   4782  .0203
2763 31.6200   4840   4621  .0207
2764 31.6300   4732   4462  .0211
2765 31.6400   4579   4311  .0218
2766 31.6500   4464   4168  .0224
2767 31.6600   4253   4041  .0235
2768 31.6700   4104   3936  .0244
2769 31.6800   3988   3842  .0251
2770 31.6900   3897   3758  .0257
2771 31.7000   3789   3692  .0264
2772 31.7100   3686   3633  .0271
2773 31.7200   3637   3584  .0275
2774 31.7300   3581   3544  .0279
2775 31.7400   3561   3514  .0281
2776 31.7500   3559   3488  .0281
2777 31.7600   3526   3468  .0284
2778 31.7700   3440   3451  .0291
2779 31.7800   3392   3438  .0295
2780 31.7900   3446   3425  .0290
2781 31.8000   3395   3417  .0295
2782 31.8100   3379   3410  .0296
2783 31.8200   3378   3405  .0296
2784 31.8300   3439   3400  .0291
2785 31.8400   3492   3396  .0286
2786 31.8500   3448   3392  .0290
2787 31.8600   3379   3388  .0296
2788 31.8700   3347   3386  .0299
2789 31.8800   3338   3381  .0300
2790 31.8900   3386   3375  .0295
2791 31.9000   3372   3368  .0297
2792 31.9100   3404   3362  .0294
2793 31.9200   3407   3356  .0294
2794 31.9300   3369   3350  .0297
2795 31.9400   3388   3343  .0295
2796 31.9500   3328   3339  .0300
2797 31.9600   3379   3335  .0296
2798 31.9700   3436   3331  .0291
2799 31.9800   3349   3329  .0299
2800 31.9900   3335   3328  .0300
2801 32.0000   3377   3327  .0296
2802 32.0100   3328   3327  .0300
2803 32.0200   3317   3327  .0301
2804 32.0300   3413   3328  .0293
2805 32.0400   3368   3330  .0297
2806 32.0500   3371   3333  .0297
2807 32.0600   3371   3336  .0297
2808 32.0700   3407   3340  .0294
2809 32.0800   3365   3344  .0297
2810 32.0900   3370   3351  .0297
2811 32.1000   3415   3357  .0293
2812 32.1100   3438   3363  .0291
2813 32.1200   3404   3370  .0294
2814 32.1300   3410   3377  .0293
2815 32.1400   3443   3381  .0290
2816 32.1500   3435   3390  .0291
2817 32.1600   3462   3389  .0289
2818 32.1700   3498   3401  .0286
2819 32.1800   3452   3413  .0290
2820 32.1900   3472   3427  .0288
2821 32.2000   3421   3450  .0292
2822 32.2100   3461   3467  .0289
2823 32.2200   3476   3487  .0288
2824 32.2300   3539   3508  .0283
2825 32.2400   3591   3531  .0278
2826 32.2500   3649   3557  .0274
2827 32.2600   3653   3586  .0274
2828 32.2700   3681   3618  .0272
2829 32.2800   3665   3653  .0273
2830 32.2900   3719   3691  .0269
2831 32.3000   3767   3734  .0265
2832 32.3100   3775   3780  .0265
2833 32.3200   3813   3830  .0262
2834 32.3300   3884   3884  .0257
2835 32.3400   4023   3943  .0249
2836 32.3500   4068   4005  .0246
2837 32.3600   4071   4071  .0246
2838 32.3700   4149   4140  .0241
2839 32.3800   4210   4210  .0238
2840 32.3900   4284   4282  .0233
2841 32.4000   4392   4354  .0228
2842 32.4100   4527   4427  .0221
2843 32.4200   4528   4497  .0221
2844 32.4300   4531   4563  .0221
2845 32.4400   4594   4627  .0218
2846 32.4500   4646   4691  .0215
2847 32.4600   4665   4757  .0214
2848 32.4700   4750   4825  .0211
2849 32.4800   4820   4895  .0207
2850 32.4900   4896   4969  .0204
2851 32.5000   4925   5046  .0203
2852 32.5100   5006   5123  .0200
2853 32.5200   5039   5199  .0198
2854 32.5300   5194   5276  .0193
2855 32.5400   5280   5355  .0189
2856 32.5500   5395   5439  .0185
2857 32.5600   5553   5527  .0180
2858 32.5700   5663   5617  .0177
2859 32.5800   5733   5707  .0174
2860 32.5900   5806   5792  .0172
2861 32.6000   5941   5865  .0168
2862 32.6100   6103   5923  .0164
2863 32.6200   6090   5962  .0164
2864 32.6300   6054   5969  .0165
2865 32.6400   6051   5936  .0165
2866 32.6500   5990   5872  .0167
2867 32.6600   5862   5796  .0171
2868 32.6700   5771   5696  .0173
2869 32.6800   5687   5593  .0176
2870 32.6900   5505   5489  .0182
2871 32.7000   5354   5395  .0187
2872 32.7100   5222   5309  .0191
2873 32.7200   5147   5235  .0194
2874 32.7300   5096   5179  .0196
2875 32.7400   5016   5144  .0199
2876 32.7500   5040   5131  .0198
2877 32.7600   4958   5144  .0202
2878 32.7700   4999   5183  .0200
2879 32.7800   5016   5247  .0199
2880 32.7900   5114   5338  .0196
2881 32.8000   5266   5454  .0190
2882 32.8100   5465   5592  .0183
2883 32.8200   5620   5753  .0178
2884 32.8300   5833   5931  .0171
2885 32.8400   6213   6125  .0161
2886 32.8500   6390   6328  .0156
2887 32.8600   6705   6536  .0149
2888 32.8700   6952   6741  .0144
2889 32.8800   7193   6938  .0139
2890 32.8900   7376   7117  .0136
2891 32.9000   7488   7281  .0134
2892 32.9100   7688   7410  .0130
2893 32.9200   7867   7503  .0127
2894 32.9300   7893   7572  .0127
2895 32.9400   7978   7626  .0125
2896 32.9500   8076   7674  .0124
2897 32.9600   7989   7722  .0125
2898 32.9700   7858   7769  .0127
2899 32.9800   7691   7811  .0130
2900 32.9900   7729   7842  .0129
2901 33.0000   7757   7854  .0129
2902 33.0100   7622   7838  .0131
2903 33.0200   7519   7779  .0133
2904 33.0300   7323   7660  .0137
2905 33.0400   7240   7486  .0138
2906 33.0500   7098   7261  .0141
2907 33.0600   6829   6995  .0146
2908 33.0700   6587   6708  .0152
2909 33.0800   6371   6408  .0157
2910 33.0900   6175   6108  .0162
2911 33.1000   5853   5818  .0171
2912 33.1100   5565   5547  .0180
2913 33.1200   5331   5299  .0188
2914 33.1300   5093   5079  .0196
2915 33.1400   4944   4886  .0202
2916 33.1500   4798   4721  .0208
2917 33.1600   4707   4581  .0212
2918 33.1700   4589   4465  .0218
2919 33.1800   4467   4368  .0224
2920 33.1900   4446   4287  .0225
2921 33.2000   4354   4220  .0230
2922 33.2100   4291   4163  .0233
2923 33.2200   4278   4112  .0234
2924 33.2300   4225   4066  .0237
2925 33.2400   4180   4027  .0239
2926 33.2500   4084   3993  .0245
2927 33.2600   4030   3965  .0248
2928 33.2700   3983   3945  .0251
2929 33.2800   3946   3934  .0253
2930 33.2900   3934   3930  .0254
2931 33.3000   3943   3935  .0254
2932 33.3100   3949   3949  .0253
2933 33.3200   3947   3972  .0253
2934 33.3300   3955   4004  .0253
2935 33.3400   3992   4044  .0251
2936 33.3500   4044   4093  .0247
2937 33.3600   4043   4150  .0247
2938 33.3700   4070   4213  .0246
2939 33.3800   4111   4282  .0243
2940 33.3900   4209   4355  .0238
2941 33.4000   4312   4443  .0232
2942 33.4100   4322   4519  .0231
2943 33.4200   4474   4595  .0224
2944 33.4300   4531   4667  .0221
2945 33.4400   4603   4733  .0217
2946 33.4500   4702   4789  .0213
2947 33.4600   4751   4838  .0210
2948 33.4700   4823   4880  .0207
2949 33.4800   4865   4916  .0206
2950 33.4900   4911   4944  .0204
2951 33.5000   4927   4962  .0203
2952 33.5100   5011   4967  .0200
2953 33.5200   4934   4956  .0203
2954 33.5300   4879   4929  .0205
2955 33.5400   4967   4876  .0201
2956 33.5500   4945   4796  .0202
2957 33.5600   4803   4692  .0208
2958 33.5700   4720   4573  .0212
2959 33.5800   4599   4447  .0217
2960 33.5900   4467   4322  .0224
2961 33.6000   4347   4201  .0230
2962 33.6100   4159   4088  .0240
2963 33.6200   4013   3986  .0249
2964 33.6300   3907   3895  .0256
2965 33.6400   3806   3817  .0263
2966 33.6500   3679   3750  .0272
2967 33.6600   3594   3695  .0278
2968 33.6700   3536   3654  .0283
2969 33.6800   3494   3620  .0286
2970 33.6900   3459   3595  .0289
2971 33.7000   3462   3578  .0289
2972 33.7100   3464   3568  .0289
2973 33.7200   3418   3565  .0293
2974 33.7300   3453   3567  .0290
2975 33.7400   3483   3576  .0287
2976 33.7500   3516   3590  .0284
2977 33.7600   3484   3610  .0287
2978 33.7700   3517   3636  .0284
2979 33.7800   3563   3670  .0281
2980 33.7900   3653   3709  .0274
2981 33.8000   3729   3755  .0268
2982 33.8100   3745   3808  .0267
2983 33.8200   3724   3868  .0269
2984 33.8300   3844   3937  .0260
2985 33.8400   3922   4015  .0255
2986 33.8500   4011   4103  .0249
2987 33.8600   4094   4200  .0244
2988 33.8700   4209   4306  .0238
2989 33.8800   4266   4422  .0234
2990 33.8900   4392   4546  .0228
2991 33.9000   4558   4678  .0219
2992 33.9100   4736   4815  .0211
2993 33.9200   4854   4956  .0206
2994 33.9300   4970   5096  .0201
2995 33.9400   5118   5228  .0195
2996 33.9500   5224   5355  .0191
2997 33.9600   5397   5468  .0185
2998 33.9700   5551   5560  .0180
2999 33.9800   5636   5624  .0177
3000 33.9900   5685   5654  .0176
3001 34.0000   5718   5646  .0175
3002 34.0100   5664   5581  .0177
3003 34.0200   5683   5466  .0176
3004 34.0300   5508   5311  .0182
3005 34.0400   5398   5130  .0185
3006 34.0500   5206   4937  .0192
3007 34.0600   5032   4743  .0199
3008 34.0700   4870   4556  .0205
3009 34.0800   4606   4380  .0217
3010 34.0900   4369   4219  .0229
3011 34.1000   4132   4076  .0242
3012 34.1100   3964   3950  .0252
3013 34.1200   3860   3842  .0259
3014 34.1300   3770   3751  .0265
3015 34.1400   3667   3675  .0273
3016 34.1500   3611   3613  .0277
3017 34.1600   3516   3564  .0284
3018 34.1700   3497   3525  .0286
3019 34.1800   3514   3496  .0285
3020 34.1900   3471   3474  .0288
3021 34.2000   3412   3460  .0293
3022 34.2100   3413   3451  .0293
3023 34.2200   3469   3442  .0288
3024 34.2300   3421   3443  .0292
3025 34.2400   3452   3448  .0290
3026 34.2500   3463   3457  .0289
3027 34.2600   3455   3471  .0289
3028 34.2700   3496   3487  .0286
3029 34.2800   3509   3516  .0285
3030 34.2900   3551   3539  .0282
3031 34.3000   3576   3565  .0280
3032 34.3100   3588   3595  .0279
3033 34.3200   3616   3625  .0277
3034 34.3300   3687   3654  .0271
3035 34.3400   3755   3685  .0266
3036 34.3500   3831   3718  .0261
3037 34.3600   3859   3746  .0259
3038 34.3700   3936   3774  .0254
3039 34.3800   3943   3798  .0254
3040 34.3900   4033   3814  .0248
3041 34.4000   3976   3825  .0252
3042 34.4100   3996   3825  .0250
3043 34.4200   3988   3817  .0251
3044 34.4300   3897   3803  .0257
3045 34.4400   3889   3785  .0257
3046 34.4500   3857   3767  .0259
3047 34.4600   3881   3752  .0258
3048 34.4700   3869   3741  .0258
3049 34.4800   3856   3735  .0259
3050 34.4900   3855   3736  .0259
3051 34.5000   3800   3745  .0263
3052 34.5100   3877   3761  .0258
3053 34.5200   3878   3786  .0258
3054 34.5300   3836   3820  .0261
3055 34.5400   3844   3863  .0260
3056 34.5500   3880   3915  .0258
3057 34.5600   3940   3977  .0254
3058 34.5700   4050   4048  .0247
3059 34.5800   4136   4128  .0242
3060 34.5900   4227   4219  .0237
3061 34.6000   4284   4320  .0233
3062 34.6100   4336   4432  .0231
3063 34.6200   4406   4554  .0227
3064 34.6300   4539   4688  .0220
3065 34.6400   4724   4833  .0212
3066 34.6500   4808   4987  .0208
3067 34.6600   4972   5148  .0201
3068 34.6700   5155   5311  .0194
3069 34.6800   5325   5470  .0188
3070 34.6900   5447   5621  .0184
3071 34.7000   5605   5753  .0178
3072 34.7100   5782   5859  .0173
3073 34.7200   5833   5933  .0171
3074 34.7300   5951   5971  .0168
3075 34.7400   6010   5954  .0166
3076 34.7500   5946   5876  .0168
3077 34.7600   5866   5753  .0170
3078 34.7700   5819   5596  .0172
3079 34.7800   5739   5423  .0174
3080 34.7900   5498   5245  .0182
3081 34.8000   5270   5072  .0190
3082 34.8100   5100   4913  .0196
3083 34.8200   5034   4770  .0199
3084 34.8300   4859   4646  .0206
3085 34.8400   4655   4543  .0215
3086 34.8500   4553   4456  .0220
3087 34.8600   4531   4390  .0221
3088 34.8700   4439   4342  .0225
3089 34.8800   4379   4317  .0228
3090 34.8900   4388   4294  .0228
3091 34.9000   4380   4280  .0228
3092 34.9100   4359   4274  .0229
3093 34.9200   4317   4275  .0232
3094 34.9300   4398   4284  .0227
3095 34.9400   4374   4300  .0229
3096 34.9500   4396   4322  .0227
3097 34.9600   4390   4349  .0228
3098 34.9700   4391   4380  .0228
3099 34.9800   4409   4411  .0227
3100 34.9900   4457   4441  .0224
3101 35.0000   4426   4469  .0226
3102 35.0100   4457   4490  .0224
3103 35.0200   4533   4503  .0221
3104 35.0300   4504   4508  .0222
3105 35.0400   4575   4508  .0219
3106 35.0500   4539   4505  .0220
3107 35.0600   4496   4502  .0222
3108 35.0700   4390   4501  .0228
3109 35.0800   4393   4495  .0228
3110 35.0900   4370   4484  .0229
3111 35.1000   4313   4468  .0232
3112 35.1100   4249   4443  .0235
3113 35.1200   4187   4405  .0239
3114 35.1300   4129   4351  .0242
3115 35.1400   4152   4282  .0241
3116 35.1500   4129   4201  .0242
3117 35.1600   4009   4113  .0249
3118 35.1700   3954   4022  .0253
3119 35.1800   3878   3934  .0258
3120 35.1900   3757   3849  .0266
3121 35.2000   3725   3771  .0268
3122 35.2100   3624   3702  .0276
3123 35.2200   3574   3639  .0280
3124 35.2300   3467   3584  .0288
3125 35.2400   3413   3538  .0293
3126 35.2500   3356   3500  .0298
3127 35.2600   3368   3469  .0297
3128 35.2700   3362   3444  .0297
3129 35.2800   3332   3426  .0300
3130 35.2900   3329   3413  .0300
3131 35.3000   3304   3414  .0303
3132 35.3100   3366   3405  .0297
3133 35.3200   3354   3406  .0298
3134 35.3300   3349   3411  .0299
3135 35.3400   3354   3420  .0298
3136 35.3500   3364   3432  .0297
3137 35.3600   3445   3448  .0290
3138 35.3700   3484   3469  .0287
3139 35.3800   3463   3494  .0289
3140 35.3900   3546   3525  .0282
3141 35.4000   3560   3561  .0281
3142 35.4100   3620   3604  .0276
3143 35.4200   3682   3654  .0272
3144 35.4300   3754   3712  .0266
3145 35.4400   3795   3778  .0264
3146 35.4500   3815   3854  .0262
3147 35.4600   3934   3940  .0254
3148 35.4700   4029   4037  .0248
3149 35.4800   4127   4146  .0242
3150 35.4900   4240   4265  .0236
3151 35.5000   4422   4396  .0226
3152 35.5100   4544   4538  .0220
3153 35.5200   4567   4689  .0219
3154 35.5300   4799   4848  .0208
3155 35.5400   4993   5011  .0200
3156 35.5500   5156   5174  .0194
3157 35.5600   5308   5331  .0188
3158 35.5700   5475   5476  .0183
3159 35.5800   5594   5600  .0179
3160 35.5900   5711   5696  .0175
3161 35.6000   5833   5755  .0171
3162 35.6100   5860   5773  .0171
3163 35.6200   5863   5740  .0171
3164 35.6300   5892   5654  .0170
3165 35.6400   5763   5523  .0174
3166 35.6500   5616   5360  .0178
3167 35.6600   5421   5179  .0184
3168 35.6700   5277   4996  .0190
3169 35.6800   5056   4809  .0198
3170 35.6900   4814   4632  .0208
3171 35.7000   4695   4467  .0213
3172 35.7100   4443   4316  .0225
3173 35.7200   4234   4184  .0236
3174 35.7300   4169   4072  .0240
3175 35.7400   4050   3973  .0247
3176 35.7500   3902   3891  .0256
3177 35.7600   3802   3826  .0263
3178 35.7700   3725   3775  .0268
3179 35.7800   3668   3738  .0273
3180 35.7900   3702   3715  .0270
3181 35.8000   3685   3701  .0271
3182 35.8100   3643   3698  .0274
3183 35.8200   3663   3704  .0273
3184 35.8300   3654   3718  .0274
3185 35.8400   3709   3741  .0270
3186 35.8500   3749   3770  .0267
3187 35.8600   3767   3807  .0265
3188 35.8700   3801   3849  .0263
3189 35.8800   3917   3896  .0255
3190 35.8900   3989   3948  .0251
3191 35.9000   4014   4004  .0249
3192 35.9100   4052   4062  .0247
3193 35.9200   4083   4124  .0245
3194 35.9300   4153   4186  .0241
3195 35.9400   4285   4247  .0233
3196 35.9500   4318   4308  .0232
3197 35.9600   4369   4371  .0229
3198 35.9700   4402   4435  .0227
3199 35.9800   4435   4503  .0225
3200 35.9900   4543   4574  .0220
3201 36.0000   4633   4646  .0216
3202 36.0100   4673   4721  .0214
3203 36.0200   4809   4795  .0208
3204 36.0300   4930   4867  .0203
3205 36.0400   4885   4930  .0205
3206 36.0500   4917   4994  .0203
3207 36.0600   5010   5052  .0200
3208 36.0700   5083   5099  .0197
3209 36.0800   5126   5140  .0195
3210 36.0900   5165   5179  .0194
3211 36.1000   5201   5222  .0192
3212 36.1100   5178   5273  .0193
3213 36.1200   5246   5332  .0191
3214 36.1300   5282   5401  .0189
3215 36.1400   5370   5478  .0186
3216 36.1500   5415   5563  .0185
3217 36.1600   5507   5641  .0182
3218 36.1700   5667   5709  .0176
3219 36.1800   5742   5762  .0174
3220 36.1900   5775   5791  .0173
3221 36.2000   5758   5792  .0174
3222 36.2100   5828   5753  .0172
3223 36.2200   5801   5673  .0172
3224 36.2300   5673   5560  .0176
3225 36.2400   5484   5426  .0182
3226 36.2500   5405   5284  .0185
3227 36.2600   5282   5143  .0189
3228 36.2700   5161   5013  .0194
3229 36.2800   4977   4896  .0201
3230 36.2900   4817   4798  .0208
3231 36.3000   4640   4720  .0216
3232 36.3100   4536   4663  .0220
3233 36.3200   4449   4625  .0225
3234 36.3300   4474   4609  .0224
3235 36.3400   4460   4610  .0224
3236 36.3500   4493   4625  .0223
3237 36.3600   4467   4652  .0224
3238 36.3700   4468   4686  .0224
3239 36.3800   4517   4724  .0221
3240 36.3900   4543   4764  .0220
3241 36.4000   4632   4802  .0216
3242 36.4100   4636   4834  .0216
3243 36.4200   4736   4863  .0211
3244 36.4300   4804   4889  .0208
3245 36.4400   4825   4920  .0207
3246 36.4500   4865   4958  .0206
3247 36.4600   4991   5005  .0200
3248 36.4700   4961   5060  .0202
3249 36.4800   5111   5124  .0196
3250 36.4900   5208   5196  .0192
3251 36.5000   5189   5272  .0193
3252 36.5100   5248   5350  .0191
3253 36.5200   5337   5426  .0187
3254 36.5300   5436   5499  .0184
3255 36.5400   5532   5566  .0181
3256 36.5500   5592   5626  .0179
3257 36.5600   5618   5679  .0178
3258 36.5700   5691   5723  .0176
3259 36.5800   5726   5758  .0175
3260 36.5900   5761   5778  .0174
3261 36.6000   5713   5780  .0175
3262 36.6100   5701   5757  .0175
3263 36.6200   5672   5706  .0176
3264 36.6300   5633   5617  .0178
3265 36.6400   5543   5489  .0180
3266 36.6500   5374   5331  .0186
3267 36.6600   5186   5154  .0193
3268 36.6700   5004   4969  .0200
3269 36.6800   4852   4785  .0206
3270 36.6900   4612   4609  .0217
3271 36.7000   4433   4447  .0226
3272 36.7100   4277   4298  .0234
3273 36.7200   4124   4165  .0242
3274 36.7300   3918   4050  .0255
3275 36.7400   3864   3953  .0259
3276 36.7500   3816   3872  .0262
3277 36.7600   3759   3807  .0266
3278 36.7700   3710   3757  .0270
3279 36.7800   3697   3721  .0270
3280 36.7900   3621   3700  .0276
3281 36.8000   3650   3691  .0274
3282 36.8100   3676   3694  .0272
3283 36.8200   3615   3708  .0277
3284 36.8300   3716   3733  .0269
3285 36.8400   3717   3770  .0269
3286 36.8500   3749   3817  .0267
3287 36.8600   3824   3876  .0262
3288 36.8700   3920   3946  .0255
3289 36.8800   4038   4028  .0248
3290 36.8900   4091   4121  .0244
3291 36.9000   4176   4225  .0239
3292 36.9100   4285   4339  .0233
3293 36.9200   4493   4458  .0223
3294 36.9300   4538   4589  .0220
3295 36.9400   4644   4725  .0215
3296 36.9500   4851   4862  .0206
3297 36.9600   4991   4996  .0200
3298 36.9700   5171   5123  .0193
3299 36.9800   5252   5237  .0190
3300 36.9900   5316   5335  .0188
3301 37.0000   5400   5408  .0185
3302 37.0100   5453   5453  .0183
3303 37.0200   5522   5470  .0181
3304 37.0300   5614   5462  .0178
3305 37.0400   5651   5432  .0177
3306 37.0500   5573   5381  .0179
3307 37.0600   5476   5307  .0183
3308 37.0700   5334   5216  .0187
3309 37.0800   5289   5111  .0189
3310 37.0900   5184   4997  .0193
3311 37.1000   5123   4878  .0195
3312 37.1100   4964   4758  .0201
3313 37.1200   4803   4638  .0208
3314 37.1300   4749   4520  .0211
3315 37.1400   4596   4410  .0218
3316 37.1500   4492   4308  .0223
3317 37.1600   4357   4217  .0230
3318 37.1700   4335   4142  .0231
3319 37.1800   4176   4077  .0239
3320 37.1900   4130   4024  .0242
3321 37.2000   4122   3983  .0243
3322 37.2100   4006   3951  .0250
3323 37.2200   4051   3928  .0247
3324 37.2300   4039   3911  .0248
3325 37.2400   3973   3899  .0252
3326 37.2500   3954   3892  .0253
3327 37.2600   3968   3888  .0252
3328 37.2700   3977   3888  .0251
3329 37.2800   3927   3895  .0255
3330 37.2900   3979   3908  .0251
3331 37.3000   4007   3932  .0250
3332 37.3100   4067   3964  .0246
3333 37.3200   4041   4008  .0247
3334 37.3300   4032   4061  .0248
3335 37.3400   4074   4124  .0245
3336 37.3500   4086   4196  .0245
3337 37.3600   4174   4273  .0240
3338 37.3700   4280   4359  .0234
3339 37.3800   4391   4448  .0228
3340 37.3900   4446   4539  .0225
3341 37.4000   4541   4628  .0220
3342 37.4100   4652   4713  .0215
3343 37.4200   4689   4792  .0213
3344 37.4300   4817   4863  .0208
3345 37.4400   4997   4921  .0200
3346 37.4500   5084   4963  .0197
3347 37.4600   5122   4989  .0195
3348 37.4700   5063   4993  .0198
3349 37.4800   5037   4969  .0199
3350 37.4900   5120   4922  .0195
3351 37.5000   5049   4855  .0198
3352 37.5100   5048   4768  .0198
3353 37.5200   4964   4680  .0201
3354 37.5300   4849   4588  .0206
3355 37.5400   4667   4494  .0214
3356 37.5500   4597   4400  .0218
3357 37.5600   4398   4309  .0227
3358 37.5700   4370   4221  .0229
3359 37.5800   4266   4138  .0234
3360 37.5900   4169   4059  .0240
3361 37.6000   4076   3982  .0245
3362 37.6100   4025   3907  .0248
3363 37.6200   3941   3837  .0254
3364 37.6300   3892   3767  .0257
3365 37.6400   3865   3702  .0259
3366 37.6500   3744   3639  .0267
3367 37.6600   3685   3580  .0271
3368 37.6700   3608   3524  .0277
3369 37.6800   3545   3476  .0282
3370 37.6900   3497   3429  .0286
3371 37.7000   3511   3386  .0285
3372 37.7100   3455   3350  .0289
3373 37.7200   3426   3320  .0292
3374 37.7300   3267   3297  .0306
3375 37.7400   3199   3279  .0313
3376 37.7500   3181   3267  .0314
3377 37.7600   3128   3260  .0320
3378 37.7700   3149   3259  .0318
3379 37.7800   3156   3261  .0317
3380 37.7900   3188   3268  .0314
3381 37.8000   3190   3278  .0313
3382 37.8100   3136   3290  .0319
3383 37.8200   3187   3305  .0314
3384 37.8300   3259   3321  .0307
3385 37.8400   3218   3336  .0311
3386 37.8500   3208   3353  .0312
3387 37.8600   3253   3369  .0307
3388 37.8700   3291   3384  .0304
3389 37.8800   3282   3399  .0305
3390 37.8900   3315   3415  .0302
3391 37.9000   3282   3433  .0305
3392 37.9100   3425   3455  .0292
3393 37.9200   3418   3476  .0293
3394 37.9300   3476   3507  .0288
3395 37.9400   3588   3545  .0279
3396 37.9500   3641   3588  .0275
3397 37.9600   3691   3634  .0271
3398 37.9700   3721   3682  .0269
3399 37.9800   3795   3731  .0264
3400 37.9900   3863   3778  .0259
3401 38.0000   3915   3822  .0255
3402 38.0100   3966   3860  .0252
3403 38.0200   3948   3890  .0253
3404 38.0300   4023   3909  .0249
3405 38.0400   4019   3917  .0249
3406 38.0500   3985   3916  .0251
3407 38.0600   3924   3908  .0255
3408 38.0700   3921   3894  .0255
3409 38.0800   3881   3875  .0258
3410 38.0900   3838   3851  .0261
3411 38.1000   3720   3823  .0269
3412 38.1100   3716   3786  .0269
3413 38.1200   3674   3742  .0272
3414 38.1300   3556   3689  .0281
3415 38.1400   3478   3628  .0288
3416 38.1500   3460   3563  .0289
3417 38.1600   3365   3496  .0297
3418 38.1700   3380   3431  .0296
3419 38.1800   3329   3369  .0300
3420 38.1900   3254   3312  .0307
3421 38.2000   3226   3260  .0310
3422 38.2100   3176   3215  .0315
3423 38.2200   3208   3176  .0312
3424 38.2300   3162   3143  .0316
3425 38.2400   3086   3116  .0324
3426 38.2500   3058   3095  .0327
3427 38.2600   3123   3079  .0320
3428 38.2700   3130   3069  .0319
3429 38.2800   3089   3063  .0324
3430 38.2900   3091   3059  .0324
3431 38.3000   3066   3062  .0326
3432 38.3100   3108   3069  .0322
3433 38.3200   3124   3079  .0320
3434 38.3300   3093   3094  .0323
3435 38.3400   3067   3111  .0326
3436 38.3500   3070   3131  .0326
3437 38.3600   3110   3156  .0322
3438 38.3700   3137   3186  .0319
3439 38.3800   3154   3220  .0317
3440 38.3900   3193   3261  .0313
3441 38.4000   3202   3304  .0312
3442 38.4100   3231   3349  .0310
3443 38.4200   3227   3398  .0310
3444 38.4300   3347   3447  .0299
3445 38.4400   3377   3496  .0296
3446 38.4500   3399   3543  .0294
3447 38.4600   3451   3584  .0290
3448 38.4700   3438   3617  .0291
3449 38.4800   3450   3640  .0290
3450 38.4900   3511   3652  .0285
3451 38.5000   3555   3648  .0281
3452 38.5100   3541   3630  .0282
3453 38.5200   3534   3601  .0283
3454 38.5300   3528   3564  .0283
3455 38.5400   3543   3521  .0282
3456 38.5500   3513   3479  .0285
3457 38.5600   3487   3437  .0287
3458 38.5700   3467   3397  .0288
3459 38.5800   3444   3361  .0290
3460 38.5900   3433   3329  .0291
3461 38.6000   3395   3302  .0295
3462 38.6100   3364   3281  .0297
3463 38.6200   3295   3266  .0303
3464 38.6300   3313   3258  .0302
3465 38.6400   3335   3258  .0300
3466 38.6500   3359   3267  .0298
3467 38.6600   3313   3282  .0302
3468 38.6700   3321   3308  .0301
3469 38.6800   3404   3336  .0294
3470 38.6900   3447   3370  .0290
3471 38.7000   3456   3409  .0289
3472 38.7100   3529   3452  .0283
3473 38.7200   3525   3496  .0284
3474 38.7300   3571   3539  .0280
3475 38.7400   3647   3580  .0274
3476 38.7500   3646   3616  .0274
3477 38.7600   3670   3645  .0272
3478 38.7700   3673   3662  .0272
3479 38.7800   3752   3672  .0267
3480 38.7900   3725   3673  .0268
3481 38.8000   3713   3668  .0269
3482 38.8100   3714   3663  .0269
3483 38.8200   3699   3657  .0270
3484 38.8300   3686   3656  .0271
3485 38.8400   3719   3662  .0269
3486 38.8500   3750   3676  .0267
3487 38.8600   3716   3701  .0269
3488 38.8700   3811   3736  .0262
3489 38.8800   3765   3780  .0266
3490 38.8900   3771   3832  .0265
3491 38.9000   3840   3890  .0260
3492 38.9100   3946   3953  .0253
3493 38.9200   3943   4016  .0254
3494 38.9300   3954   4077  .0253
3495 38.9400   4040   4131  .0248
3496 38.9500   4169   4174  .0240
3497 38.9600   4160   4203  .0240
3498 38.9700   4215   4214  .0237
3499 38.9800   4224   4208  .0237
3500 38.9900   4200   4182  .0238
3501 39.0000   4244   4371  .0236
3502 39.0100   4262   4302  .0235
3503 39.0200   4223   4218  .0237
3504 39.0300   4222   4124  .0237
3505 39.0400   4049   4028  .0247
3506 39.0500   3963   3934  .0252
3507 39.0600   3907   3846  .0256
3508 39.0700   3815   3766  .0262
3509 39.0800   3765   3697  .0266
3510 39.0900   3691   3640  .0271
3511 39.1000   3630   3596  .0275
3512 39.1100   3560   3564  .0281
3513 39.1200   3451   3544  .0290
3514 39.1300   3446   3536  .0290
3515 39.1400   3424   3540  .0292
3516 39.1500   3455   3555  .0289
3517 39.1600   3479   3578  .0287
3518 39.1700   3432   3612  .0291
3519 39.1800   3423   3652  .0292
3520 39.1900   3516   3699  .0284
3521 39.2000   3583   3750  .0279
3522 39.2100   3710   3803  .0270
3523 39.2200   3734   3854  .0268
3524 39.2300   3774   3902  .0265
3525 39.2400   3851   3944  .0260
3526 39.2500   3840   3976  .0260
3527 39.2600   3906   3996  .0256
3528 39.2700   3893   4003  .0257
3529 39.2800   3940   3996  .0254
3530 39.2900   3995   3979  .0250
3531 39.3000   3994   3955  .0250
3532 39.3100   3961   3928  .0252
3533 39.3200   3922   3901  .0255
3534 39.3300   3903   3877  .0256
3535 39.3400   3861   3858  .0259
3536 39.3500   3794   3844  .0264
3537 39.3600   3837   3834  .0261
3538 39.3700   3780   3827  .0265
3539 39.3800   3806   3822  .0263
3540 39.3900   3749   3816  .0267
3541 39.4000   3818   3807  .0262
3542 39.4100   3768   3793  .0265
3543 39.4200   3703   3771  .0270
3544 39.4300   3682   3743  .0272
3545 39.4400   3690   3706  .0271
3546 39.4500   3629   3663  .0276
3547 39.4600   3590   3616  .0279
3548 39.4700   3592   3569  .0278
3549 39.4800   3554   3526  .0281
3550 39.4900   3520   3485  .0284
3551 39.5000   3484   3449  .0287
3552 39.5100   3453   3420  .0290
3553 39.5200   3404   3398  .0294
3554 39.5300   3415   3385  .0293
3555 39.5400   3438   3381  .0291
3556 39.5500   3454   3386  .0290
3557 39.5600   3399   3400  .0294
3558 39.5700   3359   3423  .0298
3559 39.5800   3436   3454  .0291
3560 39.5900   3480   3496  .0287
3561 39.6000   3549   3544  .0282
3562 39.6100   3629   3600  .0276
3563 39.6200   3654   3661  .0274
3564 39.6300   3719   3728  .0269
3565 39.6400   3793   3798  .0264
3566 39.6500   3881   3868  .0258
3567 39.6600   3933   3935  .0254
3568 39.6700   3995   3996  .0250
3569 39.6800   4030   4046  .0248
3570 39.6900   4099   4082  .0244
3571 39.7000   4152   4101  .0241
3572 39.7100   4160   4100  .0240
3573 39.7200   4139   4078  .0242
3574 39.7300   4112   4036  .0243
3575 39.7400   4087   3982  .0245
3576 39.7500   4043   3920  .0247
3577 39.7600   3973   3855  .0252
3578 39.7700   3912   3793  .0256
3579 39.7800   3829   3737  .0261
3580 39.7900   3757   3685  .0266
3581 39.8000   3704   3644  .0270
3582 39.8100   3664   3614  .0273
3583 39.8200   3615   3596  .0277
3584 39.8300   3580   3589  .0279
3585 39.8400   3530   3594  .0283
3586 39.8500   3575   3614  .0280
3587 39.8600   3570   3643  .0280
3588 39.8700   3584   3686  .0279
3589 39.8800   3598   3737  .0278
3590 39.8900   3702   3796  .0270
3591 39.9000   3764   3863  .0266
3592 39.9100   3853   3935  .0260
3593 39.9200   3870   4008  .0258
3594 39.9300   4042   4082  .0247
3595 39.9400   4141   4149  .0241
3596 39.9500   4219   4208  .0237
3597 39.9600   4308   4254  .0232
3598 39.9700   4296   4283  .0233
3599 39.9800   4303   4296  .0232
3600 39.9900   4291   4289  .0233
3601 40.0000   4325   4266  .0231
3602 40.0100   4347   4231  .0230
3603 40.0200   4303   4192  .0232
3604 40.0300   4217   4148  .0237
3605 40.0400   4141   4106  .0241
3606 40.0500   4132   4068  .0242
3607 40.0600   4037   4033  .0248
3608 40.0700   4026   4004  .0248
3609 40.0800   3950   3977  .0253
3610 40.0900   3828   3952  .0261
3611 40.1000   3819   3924  .0262
3612 40.1100   3781   3894  .0264
3613 40.1200   3844   3857  .0260
3614 40.1300   3798   3814  .0263
3615 40.1400   3734   3764  .0268
3616 40.1500   3713   3712  .0269
3617 40.1600   3650   3659  .0274
3618 40.1700   3628   3608  .0276
3619 40.1800   3570   3562  .0280
3620 40.1900   3538   3520  .0283
3621 40.2000   3542   3485  .0282
3622 40.2100   3534   3455  .0283
3623 40.2200   3524   3431  .0284
3624 40.2300   3538   3410  .0283
3625 40.2400   3498   3394  .0286
3626 40.2500   3487   3380  .0287
3627 40.2600   3432   3368  .0291
3628 40.2700   3445   3353  .0290
3629 40.2800   3401   3332  .0294
3630 40.2900   3376   3312  .0296
3631 40.3000   3367   3288  .0297
3632 40.3100   3382   3261  .0296
3633 40.3200   3316   3231  .0302
3634 40.3300   3256   3202  .0307
3635 40.3400   3252   3171  .0308
3636 40.3500   3246   3141  .0308
3637 40.3600   3176   3113  .0315
3638 40.3700   3182   3087  .0314
3639 40.3800   3073   3064  .0325
3640 40.3900   3046   3043  .0328
3641 40.4000   3001   3025  .0333
3642 40.4100   3024   3009  .0331
3643 40.4200   2967   2996  .0337
3644 40.4300   2935   2986  .0341
3645 40.4400   2908   2977  .0344
3646 40.4500   2931   2971  .0341
3647 40.4600   2912   2967  .0343
3648 40.4700   2931   2965  .0341
3649 40.4800   2943   2964  .0340
3650 40.4900   2989   2965  .0335
3651 40.5000   2914   2968  .0343
3652 40.5100   2921   2972  .0342
3653 40.5200   2937   2978  .0340
3654 40.5300   2876   2985  .0348
3655 40.5400   2899   2993  .0345
3656 40.5500   2880   3001  .0347
3657 40.5600   2926   3010  .0342
3658 40.5700   2911   3022  .0344
3659 40.5800   2977   3035  .0336
3660 40.5900   2971   3049  .0337
3661 40.6000   2984   3064  .0335
3662 40.6100   2970   3079  .0337
3663 40.6200   3009   3095  .0332
3664 40.6300   3013   3112  .0332
3665 40.6400   3069   3131  .0326
3666 40.6500   3025   3153  .0331
3667 40.6600   3066   3177  .0326
3668 40.6700   3126   3207  .0320
3669 40.6800   3155   3238  .0317
3670 40.6900   3192   3273  .0313
3671 40.7000   3209   3312  .0312
3672 40.7100   3270   3353  .0306
3673 40.7200   3322   3398  .0301
3674 40.7300   3387   3445  .0295
3675 40.7400   3418   3493  .0293
3676 40.7500   3413   3538  .0293
3677 40.7600   3481   3581  .0287
3678 40.7700   3545   3617  .0282
3679 40.7800   3591   3646  .0278
3680 40.7900   3639   3666  .0275
3681 40.8000   3717   3676  .0269
3682 40.8100   3801   3677  .0263
3683 40.8200   3783   3671  .0264
3684 40.8300   3835   3660  .0261
3685 40.8400   3774   3648  .0265
3686 40.8500   3777   3635  .0265
3687 40.8600   3786   3622  .0264
3688 40.8700   3805   3610  .0263
3689 40.8800   3781   3597  .0264
3690 40.8900   3774   3585  .0265
3691 40.9000   3760   3572  .0266
3692 40.9100   3810   3558  .0262
3693 40.9200   3769   3547  .0265
3694 40.9300   3722   3537  .0269
3695 40.9400   3748   3533  .0267
3696 40.9500   3778   3535  .0265
3697 40.9600   3767   3545  .0265
3698 40.9700   3718   3566  .0269
3699 40.9800   3719   3597  .0269
3700 40.9900   3793   3639  .0264
3701 41.0000   3795   3693  .0264
3702 41.0100   3820   3761  .0262
3703 41.0200   3896   3842  .0257
3704 41.0300   4019   3934  .0249
3705 41.0400   4037   4038  .0248
3706 41.0500   4159   4151  .0240
3707 41.0600   4283   4271  .0233
3708 41.0700   4392   4397  .0228
3709 41.0800   4482   4524  .0223
3710 41.0900   4626   4652  .0216
3711 41.1000   4804   4775  .0208
3712 41.1100   4925   4890  .0203
3713 41.1200   5022   4996  .0199
3714 41.1300   5130   5087  .0195
3715 41.1400   5213   5159  .0192
3716 41.1500   5270   5208  .0190
3717 41.1600   5359   5232  .0187
3718 41.1700   5382   5227  .0186
3719 41.1800   5364   5193  .0186
3720 41.1900   5306   5135  .0188
3721 41.2000   5297   5059  .0189
3722 41.2100   5164   4973  .0194
3723 41.2200   5138   4882  .0195
3724 41.2300   4987   4793  .0201
3725 41.2400   4886   4705  .0205
3726 41.2500   4826   4623  .0207
3727 41.2600   4670   4548  .0214
3728 41.2700   4533   4476  .0221
3729 41.2800   4424   4412  .0226
3730 41.2900   4378   4353  .0228
3731 41.3000   4262   4296  .0235
3732 41.3100   4160   4237  .0240
3733 41.3200   4115   4175  .0243
3734 41.3300   4060   4107  .0246
3735 41.3400   4020   4033  .0249
3736 41.3500   3898   3956  .0257
3737 41.3600   3811   3877  .0262
3738 41.3700   3837   3800  .0261
3739 41.3800   3743   3728  .0267
3740 41.3900   3673   3664  .0272
3741 41.4000   3625   3606  .0276
3742 41.4100   3540   3560  .0282
3743 41.4200   3492   3525  .0286
3744 41.4300   3529   3501  .0283
3745 41.4400   3476   3487  .0288
3746 41.4500   3470   3485  .0288
3747 41.4600   3510   3494  .0285
3748 41.4700   3517   3513  .0284
3749 41.4800   3571   3542  .0280
3750 41.4900   3596   3581  .0278
3751 41.5000   3638   3626  .0275
3752 41.5100   3683   3679  .0272
3753 41.5200   3759   3736  .0266
3754 41.5300   3791   3795  .0264
3755 41.5400   3906   3854  .0256
3756 41.5500   4000   3911  .0250
3757 41.5600   4094   3962  .0244
3758 41.5700   4160   4006  .0240
3759 41.5800   4141   4039  .0241
3760 41.5900   4146   4062  .0241
3761 41.6000   4190   4073  .0239
3762 41.6100   4235   4073  .0236
3763 41.6200   4192   4059  .0239
3764 41.6300   4222   4031  .0237
3765 41.6400   4124   3989  .0242
3766 41.6500   3980   3933  .0251
3767 41.6600   3929   3867  .0255
3768 41.6700   3788   3794  .0264
3769 41.6800   3716   3718  .0269
3770 41.6900   3664   3643  .0273
3771 41.7000   3634   3573  .0275
3772 41.7100   3559   3509  .0281
3773 41.7200   3528   3457  .0283
3774 41.7300   3415   3409  .0293
3775 41.7400   3348   3369  .0299
3776 41.7500   3375   3338  .0296
3777 41.7600   3330   3316  .0300
3778 41.7700   3286   3302  .0304
3779 41.7800   3319   3296  .0301
3780 41.7900   3336   3298  .0300
3781 41.8000   3320   3306  .0301
3782 41.8100   3308   3322  .0302
3783 41.8200   3333   3342  .0300
3784 41.8300   3359   3368  .0298
3785 41.8400   3357   3399  .0298
3786 41.8500   3340   3433  .0299
3787 41.8600   3390   3472  .0295
3788 41.8700   3415   3513  .0293
3789 41.8800   3443   3556  .0290
3790 41.8900   3503   3600  .0285
3791 41.9000   3565   3643  .0281
3792 41.9100   3588   3684  .0279
3793 41.9200   3643   3721  .0274
3794 41.9300   3722   3751  .0269
3795 41.9400   3724   3774  .0269
3796 41.9500   3695   3786  .0271
3797 41.9600   3679   3786  .0272
3798 41.9700   3696   3773  .0271
3799 41.9800   3679   3746  .0272
3800 41.9900   3732   3707  .0268
3801 42.0000   3720   3660  .0269
3802 42.0100   3690   3610  .0271
3803 42.0200   3641   3558  .0275
3804 42.0300   3540   3508  .0282
3805 42.0400   3526   3462  .0284
3806 42.0500   3537   3423  .0283
3807 42.0600   3467   3391  .0288
3808 42.0700   3475   3365  .0288
3809 42.0800   3371   3348  .0297
3810 42.0900   3409   3341  .0293
3811 42.1000   3381   3339  .0296
3812 42.1100   3339   3345  .0299
3813 42.1200   3395   3357  .0295
3814 42.1300   3417   3373  .0293
3815 42.1400   3360   3394  .0298
3816 42.1500   3372   3418  .0297
3817 42.1600   3419   3443  .0292
3818 42.1700   3468   3469  .0288
3819 42.1800   3447   3494  .0290
3820 42.1900   3517   3520  .0284
3821 42.2000   3494   3543  .0286
3822 42.2100   3447   3564  .0290
3823 42.2200   3541   3582  .0282
3824 42.2300   3527   3597  .0284
3825 42.2400   3534   3608  .0283
3826 42.2500   3483   3617  .0287
3827 42.2600   3523   3626  .0284
3828 42.2700   3543   3636  .0282
3829 42.2800   3582   3648  .0279
3830 42.2900   3555   3661  .0281
3831 42.3000   3636   3674  .0275
3832 42.3100   3686   3688  .0271
3833 42.3200   3682   3700  .0272
3834 42.3300   3604   3710  .0277
3835 42.3400   3630   3716  .0275
3836 42.3500   3661   3718  .0273
3837 42.3600   3627   3716  .0276
3838 42.3700   3609   3710  .0277
3839 42.3800   3690   3702  .0271
3840 42.3900   3683   3693  .0272
3841 42.4000   3696   3685  .0271
3842 42.4100   3656   3679  .0274
3843 42.4200   3579   3675  .0279
3844 42.4300   3621   3676  .0276
3845 42.4400   3636   3678  .0275
3846 42.4500   3639   3682  .0275
3847 42.4600   3620   3692  .0276
3848 42.4700   3587   3703  .0279
3849 42.4800   3640   3712  .0275
3850 42.4900   3669   3717  .0273
3851 42.5000   3651   3716  .0274
3852 42.5100   3627   3708  .0276
3853 42.5200   3588   3692  .0279
3854 42.5300   3568   3670  .0280
3855 42.5400   3579   3642  .0279
3856 42.5500   3620   3610  .0276
3857 42.5600   3593   3575  .0278
3858 42.5700   3554   3541  .0281
3859 42.5800   3552   3506  .0282
3860 42.5900   3476   3473  .0288
3861 42.6000   3461   3438  .0289
3862 42.6100   3400   3409  .0294
3863 42.6200   3377   3382  .0296
3864 42.6300   3334   3361  .0300
3865 42.6400   3355   3344  .0298
3866 42.6500   3302   3334  .0303
3867 42.6600   3292   3329  .0304
3868 42.6700   3303   3332  .0303
3869 42.6800   3278   3340  .0305
3870 42.6900   3330   3354  .0300
3871 42.7000   3322   3372  .0301
3872 42.7100   3338   3394  .0300
3873 42.7200   3359   3418  .0298
3874 42.7300   3423   3442  .0292
3875 42.7400   3498   3465  .0286
3876 42.7500   3491   3485  .0286
3877 42.7600   3508   3501  .0285
3878 42.7700   3547   3512  .0282
3879 42.7800   3489   3517  .0287
3880 42.7900   3495   3518  .0286
3881 42.8000   3557   3516  .0281
3882 42.8100   3593   3512  .0278
3883 42.8200   3554   3507  .0281
3884 42.8300   3490   3506  .0287
3885 42.8400   3512   3509  .0285
3886 42.8500   3494   3522  .0286
3887 42.8600   3521   3544  .0284
3888 42.8700   3541   3577  .0282
3889 42.8800   3581   3620  .0279
3890 42.8900   3573   3675  .0280
3891 42.9000   3508   3741  .0285
3892 42.9100   3593   3815  .0278
3893 42.9200   3746   3900  .0267
3894 42.9300   3812   3994  .0262
3895 42.9400   3855   4089  .0259
3896 42.9500   3941   4186  .0254
3897 42.9600   4002   4280  .0250
3898 42.9700   4091   4367  .0244
3899 42.9800   4172   4441  .0240
3900 42.9900   4259   4498  .0235
3901 43.0000   4293   4533  .0233
3902 43.0100   4288   4542  .0233
3903 43.0200   4293   4524  .0233
3904 43.0300   4296   4477  .0233
3905 43.0400   4269   4408  .0234
3906 43.0500   4193   4322  .0238
3907 43.0600   4165   4226  .0240
3908 43.0700   4130   4126  .0242
3909 43.0800   4085   4026  .0245
3910 43.0900   3986   3929  .0251
3911 43.1000   3852   3837  .0260
3912 43.1100   3785   3751  .0264
3913 43.1200   3731   3672  .0268
3914 43.1300   3619   3601  .0276
3915 43.1400   3544   3538  .0282
3916 43.1500   3469   3485  .0288
3917 43.1600   3450   3443  .0290
3918 43.1700   3426   3411  .0292
3919 43.1800   3358   3388  .0298
3920 43.1900   3395   3377  .0295
3921 43.2000   3365   3375  .0297
3922 43.2100   3392   3381  .0295
3923 43.2200   3380   3396  .0296
3924 43.2300   3426   3417  .0292
3925 43.2400   3455   3444  .0289
3926 43.2500   3446   3472  .0290
3927 43.2600   3530   3503  .0283
3928 43.2700   3529   3532  .0283
3929 43.2800   3585   3558  .0279
3930 43.2900   3576   3577  .0280
3931 43.3000   3628   3589  .0276
3932 43.3100   3580   3592  .0279
3933 43.3200   3582   3586  .0279
3934 43.3300   3599   3573  .0278
3935 43.3400   3670   3555  .0272
3936 43.3500   3562   3533  .0281
3937 43.3600   3519   3508  .0284
3938 43.3700   3546   3481  .0282
3939 43.3800   3492   3453  .0286
3940 43.3900   3523   3424  .0284
3941 43.4000   3474   3394  .0288
3942 43.4100   3444   3365  .0290
3943 43.4200   3431   3337  .0291
3944 43.4300   3424   3311  .0292
3945 43.4400   3397   3288  .0294
3946 43.4500   3383   3268  .0296
3947 43.4600   3324   3250  .0301
3948 43.4700   3349   3233  .0299
3949 43.4800   3318   3219  .0301
3950 43.4900   3327   3207  .0301
3951 43.5000   3298   3194  .0303
3952 43.5100   3305   3185  .0303
3953 43.5200   3337   3179  .0300
3954 43.5300   3346   3176  .0299
3955 43.5400   3307   3178  .0302
3956 43.5500   3309   3184  .0302
3957 43.5600   3297   3193  .0303
3958 43.5700   3318   3207  .0301
3959 43.5800   3337   3226  .0300
3960 43.5900   3416   3246  .0293
3961 43.6000   3443   3266  .0290
3962 43.6100   3358   3287  .0298
3963 43.6200   3358   3308  .0298
3964 43.6300   3444   3324  .0290
3965 43.6400   3464   3339  .0289
3966 43.6500   3429   3349  .0292
3967 43.6600   3461   3354  .0289
3968 43.6700   3415   3356  .0293
3969 43.6800   3427   3354  .0292
3970 43.6900   3356   3350  .0298
3971 43.7000   3320   3343  .0301
3972 43.7100   3299   3334  .0303
3973 43.7200   3303   3324  .0303
3974 43.7300   3296   3314  .0303
3975 43.7400   3247   3307  .0308
3976 43.7500   3225   3302  .0310
3977 43.7600   3237   3299  .0309
3978 43.7700   3230   3301  .0310
3979 43.7800   3217   3306  .0311
3980 43.7900   3249   3315  .0308
3981 43.8000   3228   3328  .0310
3982 43.8100   3263   3343  .0306
3983 43.8200   3254   3360  .0307
3984 43.8300   3260   3376  .0307
3985 43.8400   3303   3391  .0303
3986 43.8500   3354   3403  .0298
3987 43.8600   3349   3410  .0299
3988 43.8700   3401   3412  .0294
3989 43.8800   3406   3410  .0294
3990 43.8900   3429   3405  .0292
3991 43.9000   3441   3401  .0291
3992 43.9100   3414   3395  .0293
3993 43.9200   3426   3391  .0292
3994 43.9300   3435   3389  .0291
3995 43.9400   3467   3393  .0288
3996 43.9500   3491   3401  .0286
3997 43.9600   3535   3415  .0283
3998 43.9700   3578   3436  .0279
3999 43.9800   3544   3461  .0282
4000 43.9900   3648   3493  .0274
4001 44.0000   3596   3529  .0278
4002 44.0100   3560   3570  .0281
4003 44.0200   3635   3614  .0275
4004 44.0300   3698   3661  .0270
4005 44.0400   3767   3710  .0265
4006 44.0500   3750   3762  .0267
4007 44.0600   3878   3816  .0258
4008 44.0700   3941   3871  .0254
4009 44.0800   3908   3928  .0256
4010 44.0900   3956   3987  .0253
4011 44.1000   4013   4046  .0249
4012 44.1100   4059   4104  .0246
4013 44.1200   4097   4162  .0244
4014 44.1300   4242   4219  .0236
4015 44.1400   4231   4272  .0236
4016 44.1500   4218   4322  .0237
4017 44.1600   4310   4365  .0232
4018 44.1700   4372   4399  .0229
4019 44.1800   4385   4420  .0228
4020 44.1900   4381   4425  .0228
4021 44.2000   4379   4411  .0228
4022 44.2100   4363   4378  .0229
4023 44.2200   4372   4324  .0229
4024 44.2300   4281   4249  .0234
4025 44.2400   4203   4160  .0238
4026 44.2500   4054   4058  .0247
4027 44.2600   3943   3950  .0254
4028 44.2700   3881   3841  .0258
4029 44.2800   3871   3734  .0258
4030 44.2900   3724   3628  .0269
4031 44.3000   3598   3534  .0278
4032 44.3100   3526   3450  .0284
4033 44.3200   3494   3374  .0286
4034 44.3300   3388   3307  .0295
4035 44.3400   3273   3249  .0306
4036 44.3500   3267   3200  .0306
4037 44.3600   3222   3160  .0310
4038 44.3700   3210   3127  .0312
4039 44.3800   3151   3100  .0317
4040 44.3900   3157   3081  .0317
4041 44.4000   3138   3069  .0319
4042 44.4100   3118   3063  .0321
4043 44.4200   3160   3063  .0316
4044 44.4300   3167   3067  .0316
4045 44.4400   3161   3077  .0316
4046 44.4500   3164   3091  .0316
4047 44.4600   3143   3109  .0318
4048 44.4700   3188   3130  .0314
4049 44.4800   3186   3156  .0314
4050 44.4900   3187   3181  .0314
4051 44.5000   3213   3206  .0311
4052 44.5100   3259   3232  .0307
4053 44.5200   3309   3254  .0302
4054 44.5300   3335   3272  .0300
4055 44.5400   3339   3285  .0299
4056 44.5500   3352   3294  .0298
4057 44.5600   3361   3298  .0298
4058 44.5700   3343   3296  .0299
4059 44.5800   3424   3294  .0292
4060 44.5900   3495   3290  .0286
4061 44.6000   3497   3284  .0286
4062 44.6100   3427   3278  .0292
4063 44.6200   3424   3271  .0292
4064 44.6300   3366   3266  .0297
4065 44.6400   3409   3262  .0293
4066 44.6500   3448   3260  .0290
4067 44.6600   3391   3263  .0295
4068 44.6700   3370   3271  .0297
4069 44.6800   3365   3284  .0297
4070 44.6900   3353   3303  .0298
4071 44.7000   3332   3328  .0300
4072 44.7100   3318   3358  .0301
4073 44.7200   3326   3393  .0301
4074 44.7300   3410   3431  .0293
4075 44.7400   3377   3471  .0296
4076 44.7500   3369   3510  .0297
4077 44.7600   3392   3546  .0295
4078 44.7700   3350   3578  .0299
4079 44.7800   3372   3604  .0297
4080 44.7900   3421   3622  .0292
4081 44.8000   3401   3634  .0294
4082 44.8100   3425   3640  .0292
4083 44.8200   3482   3642  .0287
4084 44.8300   3514   3640  .0285
4085 44.8400   3471   3634  .0288
4086 44.8500   3507   3623  .0285
4087 44.8600   3471   3606  .0288
4088 44.8700   3414   3584  .0293
4089 44.8800   3449   3558  .0290
4090 44.8900   3477   3526  .0288
4091 44.9000   3444   3492  .0290
4092 44.9100   3455   3456  .0289
4093 44.9200   3417   3424  .0293
4094 44.9300   3430   3395  .0292
4095 44.9400   3369   3371  .0297
4096 44.9500   3375   3357  .0296
4097 44.9600   3346   3346  .0299
4098 44.9700   3392   3342  .0295
4099 44.9800   3413   3347  .0293
4100 44.9900   3405   3361  .0294
4101 45.0000   3470   3384  .0288
4102 45.0100   3546   3417  .0282
4103 45.0200   3564   3459  .0281
4104 45.0300   3585   3510  .0279
4105 45.0400   3697   3569  .0270
4106 45.0500   3742   3635  .0267
4107 45.0600   3800   3705  .0263
4108 45.0700   3818   3779  .0262
4109 45.0800   3861   3853  .0259
4110 45.0900   3965   3927  .0252
4111 45.1000   4013   3999  .0249
4112 45.1100   4083   4068  .0245
4113 45.1200   4167   4134  .0240
4114 45.1300   4259   4194  .0235
4115 45.1400   4266   4250  .0234
4116 45.1500   4300   4297  .0233
4117 45.1600   4357   4332  .0230
4118 45.1700   4353   4352  .0230
4119 45.1800   4324   4355  .0231
4120 45.1900   4324   4339  .0231
4121 45.2000   4311   4304  .0232
4122 45.2100   4286   4254  .0233
4123 45.2200   4289   4191  .0233
4124 45.2300   4207   4121  .0238
4125 45.2400   4147   4046  .0241
4126 45.2500   3976   3969  .0252
4127 45.2600   3954   3891  .0253
4128 45.2700   3889   3813  .0257
4129 45.2800   3797   3737  .0263
4130 45.2900   3670   3661  .0272
4131 45.3000   3552   3588  .0282
4132 45.3100   3525   3518  .0284
4133 45.3200   3421   3452  .0292
4134 45.3300   3343   3392  .0299
4135 45.3400   3294   3337  .0304
4136 45.3500   3299   3290  .0303
4137 45.3600   3223   3250  .0310
4138 45.3700   3096   3216  .0323
4139 45.3800   3144   3192  .0318
4140 45.3900   3192   3173  .0313
4141 45.4000   3164   3162  .0316
4142 45.4100   3135   3158  .0319
4143 45.4200   3189   3161  .0314
4144 45.4300   3155   3171  .0317
4145 45.4400   3141   3187  .0318
4146 45.4500   3140   3210  .0318
4147 45.4600   3200   3238  .0313
4148 45.4700   3249   3272  .0308
4149 45.4800   3275   3312  .0305
4150 45.4900   3365   3354  .0297
4151 45.5000   3420   3403  .0292
4152 45.5100   3395   3455  .0295
4153 45.5200   3451   3509  .0290
4154 45.5300   3544   3566  .0282
4155 45.5400   3631   3623  .0275
4156 45.5500   3710   3682  .0270
4157 45.5600   3720   3740  .0269
4158 45.5700   3772   3800  .0265
4159 45.5800   3815   3858  .0262
4160 45.5900   3862   3916  .0259
4161 45.6000   3944   3973  .0254
4162 45.6100   3984   4030  .0251
4163 45.6200   4045   4088  .0247
4164 45.6300   4118   4147  .0243
4165 45.6400   4167   4207  .0240
4166 45.6500   4164   4268  .0240
4167 45.6600   4255   4330  .0235
4168 45.6700   4265   4392  .0234
4169 45.6800   4348   4452  .0230
4170 45.6900   4382   4507  .0228
4171 45.7000   4400   4558  .0227
4172 45.7100   4527   4601  .0221
4173 45.7200   4545   4634  .0220
4174 45.7300   4564   4655  .0219
4175 45.7400   4525   4661  .0221
4176 45.7500   4608   4650  .0217
4177 45.7600   4585   4618  .0218
4178 45.7700   4576   4566  .0219
4179 45.7800   4473   4494  .0224
4180 45.7900   4478   4404  .0223
4181 45.8000   4362   4301  .0229
4182 45.8100   4220   4189  .0237
4183 45.8200   4118   4073  .0243
4184 45.8300   3994   3958  .0250
4185 45.8400   3886   3846  .0257
4186 45.8500   3788   3740  .0264
4187 45.8600   3662   3643  .0273
4188 45.8700   3553   3555  .0281
4189 45.8800   3476   3478  .0288
4190 45.8900   3396   3411  .0294
4191 45.9000   3319   3353  .0301
4192 45.9100   3224   3305  .0310
4193 45.9200   3180   3267  .0314
4194 45.9300   3189   3237  .0314
4195 45.9400   3155   3216  .0317
4196 45.9500   3161   3202  .0316
4197 45.9600   3110   3197  .0322
4198 45.9700   3170   3198  .0315
4199 45.9800   3153   3207  .0317
4200 45.9900   3167   3222  .0316
4201 46.0000   3209   3244  .0312
4202 46.0100   3274   3273  .0305
4203 46.0200   3293   3309  .0304
4204 46.0300   3297   3350  .0303
4205 46.0400   3367   3395  .0297
4206 46.0500   3416   3449  .0293
4207 46.0600   3479   3510  .0287
4208 46.0700   3532   3578  .0283
4209 46.0800   3675   3657  .0272
4210 46.0900   3759   3745  .0266
4211 46.1000   3818   3845  .0262
4212 46.1100   3933   3956  .0254
4213 46.1200   4057   4078  .0246
4214 46.1300   4183   4209  .0239
4215 46.1400   4282   4347  .0234
4216 46.1500   4428   4490  .0226
4217 46.1600   4537   4633  .0220
4218 46.1700   4656   4772  .0215
4219 46.1800   4772   4904  .0210
4220 46.1900   4944   5023  .0202
4221 46.2000   4979   5122  .0201
4222 46.2100   5051   5194  .0198
4223 46.2200   5152   5234  .0194
4224 46.2300   5123   5238  .0195
4225 46.2400   5083   5204  .0197
4226 46.2500   5021   5138  .0199
4227 46.2600   4964   5046  .0201
4228 46.2700   4907   4938  .0204
4229 46.2800   4835   4823  .0207
4230 46.2900   4738   4707  .0211
4231 46.3000   4651   4597  .0215
4232 46.3100   4508   4495  .0222
4233 46.3200   4417   4404  .0226
4234 46.3300   4329   4322  .0231
4235 46.3400   4229   4248  .0236
4236 46.3500   4144   4179  .0241
4237 46.3600   4078   4113  .0245
4238 46.3700   3994   4048  .0250
4239 46.3800   3935   3982  .0254
4240 46.3900   3872   3915  .0258
4241 46.4000   3821   3846  .0262
4242 46.4100   3765   3777  .0266
4243 46.4200   3744   3711  .0267
4244 46.4300   3700   3650  .0270
4245 46.4400   3638   3592  .0275
4246 46.4500   3578   3537  .0279
4247 46.4600   3540   3494  .0282
4248 46.4700   3456   3459  .0289
4249 46.4800   3446   3431  .0290
4250 46.4900   3436   3412  .0291
4251 46.5000   3432   3401  .0291
4252 46.5100   3439   3400  .0291
4253 46.5200   3435   3407  .0291
4254 46.5300   3423   3423  .0292
4255 46.5400   3485   3448  .0287
4256 46.5500   3509   3482  .0285
4257 46.5600   3513   3523  .0285
4258 46.5700   3496   3570  .0286
4259 46.5800   3589   3621  .0279
4260 46.5900   3638   3674  .0275
4261 46.6000   3730   3728  .0268
4262 46.6100   3788   3781  .0264
4263 46.6200   3804   3829  .0263
4264 46.6300   3875   3871  .0258
4265 46.6400   3860   3903  .0259
4266 46.6500   3893   3923  .0257
4267 46.6600   3912   3930  .0256
4268 46.6700   3917   3923  .0255
4269 46.6800   3871   3904  .0258
4270 46.6900   3844   3873  .0260
4271 46.7000   3821   3834  .0262
4272 46.7100   3707   3786  .0270
4273 46.7200   3706   3733  .0270
4274 46.7300   3654   3676  .0274
4275 46.7400   3606   3619  .0277
4276 46.7500   3539   3563  .0283
4277 46.7600   3478   3509  .0288
4278 46.7700   3449   3460  .0290
4279 46.7800   3458   3417  .0289
4280 46.7900   3425   3379  .0292
4281 46.8000   3375   3348  .0296
4282 46.8100   3349   3323  .0299
4283 46.8200   3327   3303  .0301
4284 46.8300   3329   3290  .0300
4285 46.8400   3301   3280  .0303
4286 46.8500   3299   3273  .0303
4287 46.8600   3241   3272  .0309
4288 46.8700   3234   3274  .0309
4289 46.8800   3248   3280  .0308
4290 46.8900   3272   3290  .0306
4291 46.9000   3262   3302  .0307
4292 46.9100   3310   3316  .0302
4293 46.9200   3343   3332  .0299
4294 46.9300   3309   3345  .0302
4295 46.9400   3375   3355  .0296
4296 46.9500   3345   3360  .0299
4297 46.9600   3298   3357  .0303
4298 46.9700   3369   3347  .0297
4299 46.9800   3348   3330  .0299
4300 46.9900   3293   3307  .0304
4301 47.0000   3298   3280  .0303
4302 47.0100   3289   3250  .0304
4303 47.0200   3298   3217  .0303
4304 47.0300   3199   3189  .0313
4305 47.0400   3218   3164  .0311
4306 47.0500   3214   3143  .0311
4307 47.0600   3161   3125  .0316
4308 47.0700   3145   3113  .0318
4309 47.0800   3103   3106  .0322
4310 47.0900   3086   3104  .0324
4311 47.1000   3097   3105  .0323
4312 47.1100   3088   3109  .0324
4313 47.1200   3107   3116  .0322
4314 47.1300   3100   3124  .0323
4315 47.1400   3109   3134  .0322
4316 47.1500   3113   3147  .0321
4317 47.1600   3155   3160  .0317
4318 47.1700   3186   3176  .0314
4319 47.1800   3219   3197  .0311
4320 47.1900   3238   3222  .0309
4321 47.2000   3261   3252  .0307
4322 47.2100   3288   3289  .0304
4323 47.2200   3348   3331  .0299
4324 47.2300   3387   3378  .0295
4325 47.2400   3457   3430  .0289
4326 47.2500   3529   3485  .0283
4327 47.2600   3611   3540  .0277
4328 47.2700   3585   3594  .0279
4329 47.2800   3621   3644  .0276
4330 47.2900   3670   3690  .0272
4331 47.3000   3647   3728  .0274
4332 47.3100   3766   3762  .0266
4333 47.3200   3783   3790  .0264
4334 47.3300   3819   3815  .0262
4335 47.3400   3774   3837  .0265
4336 47.3500   3764   3856  .0266
4337 47.3600   3830   3870  .0261
4338 47.3700   3803   3879  .0263
4339 47.3800   3807   3879  .0263
4340 47.3900   3839   3869  .0260
4341 47.4000   3855   3849  .0259
4342 47.4100   3762   3819  .0266
4343 47.4200   3742   3781  .0267
4344 47.4300   3676   3740  .0272
4345 47.4400   3688   3698  .0271
4346 47.4500   3638   3659  .0275
4347 47.4600   3598   3625  .0278
4348 47.4700   3533   3597  .0283
4349 47.4800   3493   3576  .0286
4350 47.4900   3431   3555  .0291
4351 47.5000   3348   3548  .0299
4352 47.5100   3362   3546  .0297
4353 47.5200   3377   3547  .0296
4354 47.5300   3347   3551  .0299
4355 47.5400   3333   3553  .0300
4356 47.5500   3343   3553  .0299
4357 47.5600   3377   3549  .0296
4358 47.5700   3325   3543  .0301
4359 47.5800   3330   3536  .0300
4360 47.5900   3393   3530  .0295
4361 47.6000   3469   3528  .0288
4362 47.6100   3503   3532  .0285
4363 47.6200   3460   3542  .0289
4364 47.6300   3525   3560  .0284
4365 47.6400   3577   3588  .0280
4366 47.6500   3594   3626  .0278
4367 47.6600   3601   3670  .0278
4368 47.6700   3614   3722  .0277
4369 47.6800   3684   3778  .0271
4370 47.6900   3783   3836  .0264
4371 47.7000   3879   3893  .0258
4372 47.7100   3923   3948  .0255
4373 47.7200   3992   3998  .0251
4374 47.7300   4021   4043  .0249
4375 47.7400   4053   4081  .0247
4376 47.7500   4097   4112  .0244
4377 47.7600   4110   4135  .0243
4378 47.7700   4182   4150  .0239
4379 47.7800   4200   4154  .0238
4380 47.7900   4121   4149  .0243
4381 47.8000   4100   4131  .0244
4382 47.8100   4130   4102  .0242
4383 47.8200   4081   4059  .0245
4384 47.8300   4029   4006  .0248
4385 47.8400   3996   3944  .0250
4386 47.8500   3933   3876  .0254
4387 47.8600   3917   3806  .0255
4388 47.8700   3847   3737  .0260
4389 47.8800   3753   3672  .0266
4390 47.8900   3713   3614  .0269
4391 47.9000   3682   3563  .0272
4392 47.9100   3565   3517  .0281
4393 47.9200   3493   3482  .0286
4394 47.9300   3468   3454  .0288
4395 47.9400   3389   3432  .0295
4396 47.9500   3422   3416  .0292
4397 47.9600   3432   3402  .0291
4398 47.9700   3433   3394  .0291
4399 47.9800   3422   3389  .0292
4400 47.9900   3459   3388  .0289
4401 48.0000   3435   3393  .0291
4402 48.0100   3394   3404  .0295
4403 48.0200   3416   3421  .0293
4404 48.0300   3496   3445  .0286
4405 48.0400   3501   3475  .0286
4406 48.0500   3578   3512  .0279
4407 48.0600   3621   3552  .0276
4408 48.0700   3678   3595  .0272
4409 48.0800   3715   3637  .0269
4410 48.0900   3758   3674  .0266
4411 48.1000   3830   3704  .0261
4412 48.1100   3887   3724  .0257
4413 48.1200   3982   3732  .0251
4414 48.1300   3955   3728  .0253
4415 48.1400   3954   3712  .0253
4416 48.1500   3953   3685  .0253
4417 48.1600   3914   3650  .0255
4418 48.1700   3827   3609  .0261
4419 48.1800   3793   3565  .0264
4420 48.1900   3767   3520  .0265
4421 48.2000   3729   3478  .0268
4422 48.2100   3683   3439  .0272
4423 48.2200   3616   3407  .0277
4424 48.2300   3526   3382  .0284
4425 48.2400   3518   3369  .0284
4426 48.2500   3530   3367  .0283
4427 48.2600   3554   3377  .0281
4428 48.2700   3561   3398  .0281
4429 48.2800   3595   3432  .0278
4430 48.2900   3549   3478  .0282
4431 48.3000   3620   3534  .0276
4432 48.3100   3582   3598  .0279
4433 48.3200   3680   3669  .0272
4434 48.3300   3721   3742  .0269
4435 48.3400   3846   3815  .0260
4436 48.3500   3921   3883  .0255
4437 48.3600   3874   3944  .0258
4438 48.3700   3940   3993  .0254
4439 48.3800   4016   4030  .0249
4440 48.3900   3964   4053  .0252
4441 48.4000   3985   4060  .0251
4442 48.4100   4001   4052  .0250
4443 48.4200   3996   4030  .0250
4444 48.4300   3980   3993  .0251
4445 48.4400   3955   3946  .0253
4446 48.4500   3917   3892  .0255
4447 48.4600   3806   3833  .0263
4448 48.4700   3775   3774  .0265
4449 48.4800   3748   3718  .0267
4450 48.4900   3658   3665  .0273
4451 48.5000   3600   3619  .0278
4452 48.5100   3549   3578  .0282
4453 48.5200   3494   3541  .0286
4454 48.5300   3438   3509  .0291
4455 48.5400   3413   3478  .0293
4456 48.5500   3365   3446  .0297
4457 48.5600   3365   3416  .0297
4458 48.5700   3312   3386  .0302
4459 48.5800   3280   3355  .0305
4460 48.5900   3196   3326  .0313
4461 48.6000   3205   3299  .0312
4462 48.6100   3237   3274  .0309
4463 48.6200   3203   3252  .0312
4464 48.6300   3133   3233  .0319
4465 48.6400   3126   3217  .0320
4466 48.6500   3098   3203  .0323
4467 48.6600   3128   3193  .0320
4468 48.6700   3122   3187  .0320
4469 48.6800   3108   3184  .0322
4470 48.6900   3146   3185  .0318
4471 48.7000   3166   3192  .0316
4472 48.7100   3145   3202  .0318
4473 48.7200   3163   3217  .0316
4474 48.7300   3152   3237  .0317
4475 48.7400   3166   3260  .0316
4476 48.7500   3235   3285  .0309
4477 48.7600   3281   3310  .0305
4478 48.7700   3303   3333  .0303
4479 48.7800   3287   3351  .0304
4480 48.7900   3283   3361  .0305
4481 48.8000   3305   3363  .0303
4482 48.8100   3350   3354  .0299
4483 48.8200   3332   3338  .0300
4484 48.8300   3292   3314  .0304
4485 48.8400   3295   3285  .0303
4486 48.8500   3260   3252  .0307
4487 48.8600   3258   3215  .0307
4488 48.8700   3204   3176  .0312
4489 48.8800   3112   3136  .0321
4490 48.8900   3081   3097  .0325
4491 48.9000   3056   3058  .0327
4492 48.9100   2973   3021  .0336
4493 48.9200   2954   2986  .0339
4494 48.9300   2944   2954  .0340
4495 48.9400   2952   2925  .0339
4496 48.9500   2884   2899  .0347
4497 48.9600   2865   2873  .0349
4498 48.9700   2884   2851  .0347
4499 48.9800   2838   2831  .0352
4500 48.9900   2835   2812  .0353
4501 49.0000   2779   2794  .0360
4502 49.0100   2789   2777  .0359
4503 49.0200   2804   2763  .0357
4504 49.0300   2801   2749  .0357
4505 49.0400   2745   2736  .0364
4506 49.0500   2740   2726  .0365
4507 49.0600   2763   2717  .0362
4508 49.0700   2723   2709  .0367
4509 49.0800   2725   2701  .0367
4510 49.0900   2678   2697  .0373
4511 49.1000   2647   2694  .0378
4512 49.1100   2689   2694  .0372
4513 49.1200   2781   2696  .0360
4514 49.1300   2694   2699  .0371
4515 49.1400   2700   2705  .0370
4516 49.1500   2693   2713  .0371
4517 49.1600   2734   2723  .0366
4518 49.1700   2747   2736  .0364
4519 49.1800   2750   2752  .0364
4520 49.1900   2719   2768  .0368
4521 49.2000   2790   2785  .0358
4522 49.2100   2807   2805  .0356
4523 49.2200   2824   2823  .0354
4524 49.2300   2811   2843  .0356
4525 49.2400   2838   2863  .0352
4526 49.2500   2849   2883  .0351
4527 49.2600   2903   2899  .0344
4528 49.2700   2965   2912  .0337
4529 49.2800   2903   2923  .0344
4530 49.2900   2888   2931  .0346
4531 49.3000   2897   2937  .0345
4532 49.3100   2950   2941  .0339
4533 49.3200   2979   2942  .0336
4534 49.3300   2955   2942  .0338
4535 49.3400   2971   2939  .0337
4536 49.3500   2926   2931  .0342
4537 49.3600   2935   2920  .0341
4538 49.3700   2986   2906  .0335
4539 49.3800   2959   2888  .0338
4540 49.3900   2966   2868  .0337
4541 49.4000   2936   2847  .0341
4542 49.4100   2909   2825  .0344
4543 49.4200   2890   2804  .0346
4544 49.4300   2909   2784  .0344
4545 49.4400   2891   2765  .0346
4546 49.4500   2823   2747  .0354
4547 49.4600   2835   2732  .0353
4548 49.4700   2789   2719  .0359
4549 49.4800   2783   2708  .0359
4550 49.4900   2785   2699  .0359
4551 49.5000   2798   2692  .0357
4552 49.5100   2792   2687  .0358
4553 49.5200   2771   2684  .0361
4554 49.5300   2729   2683  .0366
4555 49.5400   2720   2685  .0368
4556 49.5500   2738   2688  .0365
4557 49.5600   2724   2693  .0367
4558 49.5700   2735   2701  .0366
4559 49.5800   2742   2711  .0365
4560 49.5900   2770   2723  .0361
4561 49.6000   2746   2736  .0364
4562 49.6100   2737   2749  .0365
4563 49.6200   2781   2766  .0360
4564 49.6300   2801   2783  .0357
4565 49.6400   2806   2801  .0356
4566 49.6500   2873   2820  .0348
4567 49.6600   2897   2838  .0345
4568 49.6700   2929   2852  .0341
4569 49.6800   2962   2869  .0338
4570 49.6900   2944   2886  .0340
4571 49.7000   2956   2902  .0338
4572 49.7100   2999   2920  .0333
4573 49.7200   3072   2939  .0326
4574 49.7300   3105   2962  .0322
4575 49.7400   3126   2988  .0320
4576 49.7500   3131   3018  .0319
4577 49.7600   3166   3054  .0316
4578 49.7700   3181   3093  .0314
4579 49.7800   3215   3137  .0311
4580 49.7900   3236   3185  .0309
4581 49.8000   3274   3234  .0305
4582 49.8100   3297   3285  .0303
4583 49.8200   3296   3336  .0303
4584 49.8300   3351   3385  .0298
4585 49.8400   3421   3430  .0292
4586 49.8500   3493   3471  .0286
4587 49.8600   3503   3508  .0285
4588 49.8700   3472   3541  .0288
4589 49.8800   3505   3572  .0285
4590 49.8900   3590   3602  .0279
4591 49.9000   3553   3632  .0281
4592 49.9100   3610   3662  .0277
4593 49.9200   3630   3689  .0275
4594 49.9300   3632   3714  .0275
4595 49.9400   3656   3732  .0274
4596 49.9500   3650   3740  .0274
4597 49.9600   3627   3735  .0276
4598 49.9700   3662   3718  .0273
4599 49.9800   3633   3688  .0275
4600 49.9900   3606   3648  .0277
4601 50.0000   3635   3601  .0275
4602 50.0100   3627   3550  .0276
4603 50.0200   3570   3498  .0280
4604 50.0300   3542   3448  .0282
4605 50.0400   3572   3401  .0280
4606 50.0500   3509   3359  .0285
4607 50.0600   3380   3324  .0296
4608 50.0700   3344   3294  .0299
4609 50.0800   3270   3269  .0306
4610 50.0900   3294   3246  .0304
4611 50.1000   3246   3225  .0308
4612 50.1100   3188   3203  .0314
4613 50.1200   3187   3180  .0314
4614 50.1300   3178   3156  .0315
4615 50.1400   3138   3130  .0319
4616 50.1500   3104   3103  .0322
4617 50.1600   3077   3075  .0325
4618 50.1700   3074   3049  .0325
4619 50.1800   3025   3024  .0331
4620 50.1900   3021   3000  .0331
4621 50.2000   3034   2980  .0330
4622 50.2100   3022   2964  .0331
4623 50.2200   3013   2950  .0332
4624 50.2300   2975   2941  .0336
4625 50.2400   2973   2935  .0336
4626 50.2500   3005   2934  .0333
4627 50.2600   3019   2938  .0331
4628 50.2700   3004   2947  .0333
4629 50.2800   2975   2962  .0336
4630 50.2900   3095   2984  .0323
4631 50.3000   3125   3015  .0320
4632 50.3100   3168   3056  .0316
4633 50.3200   3207   3107  .0312
4634 50.3300   3249   3170  .0308
4635 50.3400   3292   3246  .0304
4636 50.3500   3412   3335  .0293
4637 50.3600   3460   3437  .0289
4638 50.3700   3603   3553  .0278
4639 50.3800   3677   3679  .0272
4640 50.3900   3826   3815  .0261
4641 50.4000   3976   3958  .0252
4642 50.4100   4044   4101  .0247
4643 50.4200   4112   4241  .0243
4644 50.4300   4187   4371  .0239
4645 50.4400   4311   4488  .0232
4646 50.4500   4439   4587  .0225
4647 50.4600   4563   4668  .0219
4648 50.4700   4559   4726  .0219
4649 50.4800   4649   4758  .0215
4650 50.4900   4585   4763  .0218
4651 50.5000   4629   4739  .0216
4652 50.5100   4631   4686  .0216
4653 50.5200   4606   4608  .0217
4654 50.5300   4593   4511  .0218
4655 50.5400   4431   4401  .0226
4656 50.5500   4337   4283  .0231
4657 50.5600   4290   4163  .0233
4658 50.5700   4153   4045  .0241
4659 50.5800   4014   3931  .0249
4660 50.5900   3911   3824  .0256
4661 50.6000   3836   3723  .0261
4662 50.6100   3742   3631  .0267
4663 50.6200   3618   3547  .0276
4664 50.6300   3562   3474  .0281
4665 50.6400   3463   3409  .0289
4666 50.6500   3408   3354  .0293
4667 50.6600   3361   3309  .0298
4668 50.6700   3312   3272  .0302
4669 50.6800   3256   3243  .0307
4670 50.6900   3166   3222  .0316
4671 50.7000   3154   3205  .0317
4672 50.7100   3159   3193  .0317
4673 50.7200   3141   3184  .0318
4674 50.7300   3149   3176  .0318
4675 50.7400   3136   3169  .0319
4676 50.7500   3161   3162  .0316
4677 50.7600   3135   3155  .0319
4678 50.7700   3168   3149  .0316
4679 50.7800   3216   3143  .0311
4680 50.7900   3172   3138  .0315
4681 50.8000   3155   3135  .0317
4682 50.8100   3119   3132  .0321
4683 50.8200   3139   3131  .0319
4684 50.8300   3172   3132  .0315
4685 50.8400   3162   3134  .0316
4686 50.8500   3154   3139  .0317
4687 50.8600   3212   3145  .0311
4688 50.8700   3242   3155  .0308
4689 50.8800   3241   3168  .0309
4690 50.8900   3246   3185  .0308
4691 50.9000   3308   3206  .0302
4692 50.9100   3320   3231  .0301
4693 50.9200   3353   3261  .0298
4694 50.9300   3344   3296  .0299
4695 50.9400   3436   3334  .0291
4696 50.9500   3445   3374  .0290
4697 50.9600   3506   3416  .0285
4698 50.9700   3422   3457  .0292
4699 50.9800   3481   3495  .0287
4700 50.9900   3426   3526  .0292
4701 51.0000   3460   3547  .0289
4702 51.0100   3498   3555  .0286
4703 51.0200   3502   3547  .0286
4704 51.0300   3471   3527  .0288
4705 51.0400   3428   3495  .0292
4706 51.0500   3403   3455  .0294
4707 51.0600   3398   3409  .0294
4708 51.0700   3362   3361  .0297
4709 51.0800   3348   3314  .0299
4710 51.0900   3316   3268  .0302
4711 51.1000   3255   3228  .0307
4712 51.1100   3193   3192  .0313
4713 51.1200   3198   3162  .0313
4714 51.1300   3103   3137  .0322
4715 51.1400   3105   3117  .0322
4716 51.1500   3135   3100  .0319
4717 51.1600   3158   3087  .0317
4718 51.1700   3106   3076  .0322
4719 51.1800   3116   3067  .0321
4720 51.1900   3113   3061  .0321
4721 51.2000   3093   3054  .0323
4722 51.2100   3062   3051  .0327
4723 51.2200   3033   3053  .0330
4724 51.2300   3054   3058  .0327
4725 51.2400   3077   3068  .0325
4726 51.2500   3077   3082  .0325
4727 51.2600   3140   3099  .0318
4728 51.2700   3182   3120  .0314
4729 51.2800   3218   3145  .0311
4730 51.2900   3207   3174  .0312
4731 51.3000   3259   3207  .0307
4732 51.3100   3336   3247  .0300
4733 51.3200   3378   3293  .0296
4734 51.3300   3430   3346  .0292
4735 51.3400   3451   3407  .0290
4736 51.3500   3471   3474  .0288
4737 51.3600   3536   3550  .0283
4738 51.3700   3601   3631  .0278
4739 51.3800   3703   3714  .0270
4740 51.3900   3788   3797  .0264
4741 51.4000   3835   3876  .0261
4742 51.4100   3906   3946  .0256
4743 51.4200   3980   4003  .0251
4744 51.4300   3998   4041  .0250
4745 51.4400   3951   4059  .0253
4746 51.4500   3978   4057  .0251
4747 51.4600   3979   4035  .0251
4748 51.4700   3996   3994  .0250
4749 51.4800   4005   3940  .0250
4750 51.4900   3936   3877  .0254
4751 51.5000   3936   3809  .0254
4752 51.5100   3858   3741  .0259
4753 51.5200   3765   3675  .0266
4754 51.5300   3670   3615  .0272
4755 51.5400   3629   3560  .0276
4756 51.5500   3541   3512  .0282
4757 51.5600   3478   3470  .0288
4758 51.5700   3422   3434  .0292
4759 51.5800   3368   3404  .0297
4760 51.5900   3303   3378  .0303
4761 51.6000   3261   3355  .0307
4762 51.6100   3161   3335  .0316
4763 51.6200   3176   3316  .0315
4764 51.6300   3109   3295  .0322
4765 51.6400   3080   3272  .0325
4766 51.6500   3048   3244  .0328
4767 51.6600   2987   3211  .0335
4768 51.6700   2954   3174  .0339
4769 51.6800   2924   3131  .0342
4770 51.6900   2935   3090  .0341
4771 51.7000   2933   3048  .0341
4772 51.7100   2863   3008  .0349
4773 51.7200   2854   2969  .0350
4774 51.7300   2860   2931  .0350
4775 51.7400   2850   2896  .0351
4776 51.7500   2818   2862  .0355
4777 51.7600   2755   2835  .0363
4778 51.7700   2734   2811  .0366
4779 51.7800   2681   2790  .0373
4780 51.7900   2784   2772  .0359
4781 51.8000   2781   2756  .0360
4782 51.8100   2697   2743  .0371
4783 51.8200   2698   2733  .0371
4784 51.8300   2668   2726  .0375
4785 51.8400   2698   2721  .0371
4786 51.8500   2725   2719  .0367
4787 51.8600   2742   2721  .0365
4788 51.8700   2772   2726  .0361
4789 51.8800   2742   2735  .0365
4790 51.8900   2752   2749  .0363
4791 51.9000   2799   2767  .0357
4792 51.9100   2753   2789  .0363
4793 51.9200   2807   2818  .0356
4794 51.9300   2861   2852  .0350
4795 51.9400   2892   2891  .0346
4796 51.9500   2918   2937  .0343
4797 51.9600   2919   2987  .0343
4798 51.9700   2955   3042  .0338
4799 51.9800   3015   3100  .0332
4800 51.9900   3099   3161  .0323
4801 52.0000   3170   3222  .0315
4802 52.0100   3188   3282  .0314
4803 52.0200   3243   3339  .0308
4804 52.0300   3300   3392  .0303
4805 52.0400   3295   3437  .0303
4806 52.0500   3364   3475  .0297
4807 52.0600   3380   3507  .0296
4808 52.0700   3425   3534  .0292
4809 52.0800   3442   3558  .0291
4810 52.0900   3435   3580  .0291
4811 52.1000   3497   3600  .0286
4812 52.1100   3500   3618  .0286
4813 52.1200   3497   3634  .0286
4814 52.1300   3536   3647  .0283
4815 52.1400   3563   3657  .0281
4816 52.1500   3570   3664  .0280
4817 52.1600   3522   3668  .0284
4818 52.1700   3576   3666  .0280
4819 52.1800   3561   3660  .0281
4820 52.1900   3563   3651  .0281
4821 52.2000   3558   3641  .0281
4822 52.2100   3567   3628  .0280
4823 52.2200   3540   3615  .0282
4824 52.2300   3496   3600  .0286
4825 52.2400   3561   3583  .0281
4826 52.2500   3468   3560  .0288
4827 52.2600   3424   3539  .0292
4828 52.2700   3388   3517  .0295
4829 52.2800   3437   3492  .0291
4830 52.2900   3409   3465  .0293
4831 52.3000   3313   3436  .0302
4832 52.3100   3340   3405  .0299
4833 52.3200   3372   3375  .0297
4834 52.3300   3347   3345  .0299
4835 52.3400   3337   3319  .0300
4836 52.3500   3312   3296  .0302
4837 52.3600   3344   3279  .0299
4838 52.3700   3372   3269  .0297
4839 52.3800   3415   3267  .0293
4840 52.3900   3444   3273  .0290
4841 52.4000   3439   3286  .0291
4842 52.4100   3382   3307  .0296
4843 52.4200   3435   3333  .0291
4844 52.4300   3478   3364  .0288
4845 52.4400   3497   3397  .0286
4846 52.4500   3468   3433  .0288
4847 52.4600   3507   3468  .0285
4848 52.4700   3528   3502  .0283
4849 52.4800   3525   3532  .0284
4850 52.4900   3534   3559  .0283
4851 52.5000   3522   3580  .0284
4852 52.5100   3544   3597  .0282
4853 52.5200   3617   3608  .0276
4854 52.5300   3589   3615  .0279
4855 52.5400   3490   3618  .0287
4856 52.5500   3467   3615  .0288
4857 52.5600   3453   3606  .0290
4858 52.5700   3479   3589  .0287
4859 52.5800   3465   3566  .0289
4860 52.5900   3480   3539  .0287
4861 52.6000   3421   3507  .0292
4862 52.6100   3395   3474  .0295
4863 52.6200   3403   3440  .0294
4864 52.6300   3400   3409  .0294
4865 52.6400   3356   3381  .0298
4866 52.6500   3352   3359  .0298
4867 52.6600   3262   3340  .0307
4868 52.6700   3235   3325  .0309
4869 52.6800   3247   3317  .0308
4870 52.6900   3269   3310  .0306
4871 52.7000   3272   3301  .0306
4872 52.7100   3251   3292  .0308
4873 52.7200   3212   3277  .0311
4874 52.7300   3239   3257  .0309
4875 52.7400   3189   3230  .0314
4876 52.7500   3164   3198  .0316
4877 52.7600   3126   3161  .0320
4878 52.7700   3090   3120  .0324
4879 52.7800   3132   3078  .0319
4880 52.7900   3070   3036  .0326
4881 52.8000   2964   2994  .0337
4882 52.8100   2938   2956  .0340
4883 52.8200   2928   2920  .0342
4884 52.8300   2902   2889  .0345
4885 52.8400   2921   2863  .0342
4886 52.8500   2887   2841  .0346
4887 52.8600   2853   2824  .0351
4888 52.8700   2800   2812  .0357
4889 52.8800   2803   2805  .0357
4890 52.8900   2794   2802  .0358
4891 52.9000   2829   2806  .0353
4892 52.9100   2844   2814  .0352
4893 52.9200   2840   2827  .0352
4894 52.9300   2787   2843  .0359
4895 52.9400   2833   2863  .0353
4896 52.9500   2868   2884  .0349
4897 52.9600   2936   2906  .0341
4898 52.9700   2950   2927  .0339
4899 52.9800   2967   2945  .0337
4900 52.9900   2976   2960  .0336
4901 53.0000   3042   2969  .0329
4902 53.0100   3059   2973  .0327
4903 53.0200   3001   2974  .0333
4904 53.0300   2999   2971  .0333
4905 53.0400   3018   2967  .0331
4906 53.0500   3070   2961  .0326
4907 53.0600   3051   2956  .0328
4908 53.0700   3046   2951  .0328
4909 53.0800   3002   2946  .0333
4910 53.0900   2974   2941  .0336
4911 53.1000   3001   2936  .0333
4912 53.1100   3018   2931  .0331
4913 53.1200   2984   2925  .0335
4914 53.1300   2964   2920  .0337
4915 53.1400   2974   2917  .0336
4916 53.1500   2970   2915  .0337
4917 53.1600   2949   2917  .0339
4918 53.1700   2939   2922  .0340
4919 53.1800   2979   2930  .0336
4920 53.1900   3006   2944  .0333
4921 53.2000   2966   2961  .0337
4922 53.2100   2988   2983  .0335
4923 53.2200   3020   3009  .0331
4924 53.2300   3074   3039  .0325
4925 53.2400   3092   3072  .0323
4926 53.2500   3143   3109  .0318
4927 53.2600   3141   3148  .0318
4928 53.2700   3169   3190  .0316
4929 53.2800   3230   3230  .0310
4930 53.2900   3273   3272  .0306
4931 53.3000   3291   3314  .0304
4932 53.3100   3290   3352  .0304
4933 53.3200   3323   3385  .0301
4934 53.3300   3413   3414  .0293
4935 53.3400   3384   3437  .0296
4936 53.3500   3436   3455  .0291
4937 53.3600   3418   3468  .0293
4938 53.3700   3383   3476  .0296
4939 53.3800   3408   3478  .0293
4940 53.3900   3384   3473  .0296
4941 53.4000   3386   3459  .0295
4942 53.4100   3401   3436  .0294
4943 53.4200   3355   3406  .0298
4944 53.4300   3292   3369  .0304
4945 53.4400   3339   3326  .0299
4946 53.4500   3294   3279  .0304
4947 53.4600   3250   3232  .0308
4948 53.4700   3180   3185  .0314
4949 53.4800   3138   3139  .0319
4950 53.4900   3116   3098  .0321
4951 53.5000   3086   3062  .0324
4952 53.5100   3083   3031  .0324
4953 53.5200   3055   3006  .0327
4954 53.5300   3021   2984  .0331
4955 53.5400   3023   2969  .0331
4956 53.5500   2966   2957  .0337
4957 53.5600   3037   2948  .0329
4958 53.5700   2949   2942  .0339
4959 53.5800   2936   2939  .0341
4960 53.5900   2963   2939  .0337
4961 53.6000   2924   2942  .0342
4962 53.6100   2956   2948  .0338
4963 53.6200   2955   2958  .0338
4964 53.6300   2933   2971  .0341
4965 53.6400   3012   2986  .0332
4966 53.6500   2973   3003  .0336
4967 53.6600   2975   3019  .0336
4968 53.6700   2999   3033  .0333
4969 53.6800   3001   3043  .0333
4970 53.6900   2950   3046  .0339
4971 53.7000   2923   3042  .0342
4972 53.7100   2956   3032  .0338
4973 53.7200   2970   3015  .0337
4974 53.7300   2912   2992  .0343
4975 53.7400   2897   2966  .0345
4976 53.7500   2914   2938  .0343
4977 53.7600   2896   2909  .0345
4978 53.7700   2854   2881  .0350
4979 53.7800   2872   2853  .0348
4980 53.7900   2842   2827  .0352
4981 53.8000   2800   2801  .0357
4982 53.8100   2765   2780  .0362
4983 53.8200   2755   2761  .0363
4984 53.8300   2735   2746  .0366
4985 53.8400   2748   2732  .0364
4986 53.8500   2768   2723  .0361
4987 53.8600   2720   2717  .0368
4988 53.8700   2736   2713  .0365
4989 53.8800   2773   2712  .0361
4990 53.8900   2749   2712  .0364
4991 53.9000   2708   2714  .0369
4992 53.9100   2721   2715  .0368
4993 53.9200   2713   2717  .0369
4994 53.9300   2742   2717  .0365
4995 53.9400   2732   2717  .0366
4996 53.9500   2743   2714  .0365
4997 53.9600   2791   2713  .0358
4998 53.9700   2797   2712  .0358
4999 53.9800   2814   2712  .0355
5000 53.9900   2771   2713  .0361
5001 54.0000   2820   2717  .0355
5002 54.0100   2785   2722  .0359
5003 54.0200   2824   2729  .0354
5004 54.0300   2843   2736  .0352
5005 54.0400   2846   2744  .0351
5006 54.0500   2878   2751  .0347
5007 54.0600   2825   2755  .0354
5008 54.0700   2824   2756  .0354
5009 54.0800   2774   2753  .0360
5010 54.0900   2775   2745  .0360
5011 54.1000   2787   2734  .0359
5012 54.1100   2730   2720  .0366
5013 54.1200   2795   2705  .0358
5014 54.1300   2752   2689  .0363
5015 54.1400   2748   2672  .0364
5016 54.1500   2751   2657  .0364
5017 54.1600   2755   2642  .0363
5018 54.1700   2705   2630  .0370
5019 54.1800   2706   2619  .0370
5020 54.1900   2700   2610  .0370
5021 54.2000   2711   2604  .0369
5022 54.2100   2689   2599  .0372
5023 54.2200   2628   2596  .0381
5024 54.2300   2635   2594  .0380
5025 54.2400   2645   2595  .0378
5026 54.2500   2627   2596  .0381
5027 54.2600   2618   2598  .0382
5028 54.2700   2603   2601  .0384
5029 54.2800   2633   2604  .0380
5030 54.2900   2630   2607  .0380
5031 54.3000   2590   2610  .0386
5032 54.3100   2613   2612  .0383
5033 54.3200   2645   2615  .0378
5034 54.3300   2627   2619  .0381
5035 54.3400   2652   2622  .0377
5036 54.3500   2635   2627  .0380
5037 54.3600   2649   2632  .0378
5038 54.3700   2614   2637  .0383
5039 54.3800   2635   2642  .0380
5040 54.3900   2684   2646  .0373
5041 54.4000   2695   2649  .0371
5042 54.4100   2710   2651  .0369
5043 54.4200   2673   2651  .0374
5044 54.4300   2672   2650  .0374
5045 54.4400   2727   2649  .0367
5046 54.4500   2700   2649  .0370
5047 54.4600   2657   2649  .0376
5048 54.4700   2670   2650  .0375
5049 54.4800   2689   2652  .0372
5050 54.4900   2634   2656  .0380
5051 54.5000   2666   2660  .0375
5052 54.5100   2697   2665  .0371
5053 54.5200   2692   2671  .0371
5054 54.5300   2707   2675  .0369
5055 54.5400   2669   2679  .0375
5056 54.5500   2686   2682  .0372
5057 54.5600   2751   2685  .0364
5058 54.5700   2719   2690  .0368
5059 54.5800   2732   2696  .0366
5060 54.5900   2737   2705  .0365
5061 54.6000   2759   2718  .0362
5062 54.6100   2732   2735  .0366
5063 54.6200   2774   2757  .0360
5064 54.6300   2818   2783  .0355
5065 54.6400   2841   2815  .0352
5066 54.6500   2834   2851  .0353
5067 54.6600   2899   2890  .0345
5068 54.6700   2938   2932  .0340
5069 54.6800   2916   2975  .0343
5070 54.6900   2945   3017  .0340
5071 54.7000   2999   3056  .0333
5072 54.7100   3031   3091  .0330
5073 54.7200   3056   3121  .0327
5074 54.7300   3057   3146  .0327
5075 54.7400   3096   3167  .0323
5076 54.7500   3122   3182  .0320
5077 54.7600   3115   3192  .0321
5078 54.7700   3122   3198  .0320
5079 54.7800   3146   3199  .0318
5080 54.7900   3132   3198  .0319
5081 54.8000   3141   3192  .0318
5082 54.8100   3151   3184  .0317
5083 54.8200   3208   3172  .0312
5084 54.8300   3132   3155  .0319
5085 54.8400   3145   3134  .0318
5086 54.8500   3142   3108  .0318
5087 54.8600   3111   3077  .0321
5088 54.8700   3055   3043  .0327
5089 54.8800   2947   3007  .0339
5090 54.8900   2897   2971  .0345
5091 54.9000   2868   2936  .0349
5092 54.9100   2875   2903  .0348
5093 54.9200   2823   2871  .0354
5094 54.9300   2786   2845  .0359
5095 54.9400   2760   2822  .0362
5096 54.9500   2756   2804  .0363
5097 54.9600   2715   2789  .0368
5098 54.9700   2682   2777  .0373
5099 54.9800   2696   2768  .0371
5100 54.9900   2671   2760  .0374
5101 55.0000   2675   2753  .0374
5102 55.0100   2654   2746  .0377
5103 55.0200   2686   2737  .0372
5104 55.0300   2644   2728  .0378
5105 55.0400   2667   2720  .0375
5106 55.0500   2679   2712  .0373
5107 55.0600   2697   2705  .0371
5108 55.0700   2674   2700  .0374
5109 55.0800   2677   2698  .0374
5110 55.0900   2669   2698  .0375
5111 55.1000   2701   2702  .0370
5112 55.1100   2719   2708  .0368
5113 55.1200   2668   2717  .0375
5114 55.1300   2661   2727  .0376
5115 55.1400   2680   2739  .0373
5116 55.1500   2653   2751  .0377
5117 55.1600   2680   2760  .0373
5118 55.1700   2722   2768  .0367
5119 55.1800   2672   2773  .0374
5120 55.1900   2722   2774  .0367
5121 55.2000   2744   2772  .0364
5122 55.2100   2767   2766  .0361
5123 55.2200   2753   2757  .0363
5124 55.2300   2720   2747  .0368
5125 55.2400   2714   2737  .0368
5126 55.2500   2741   2727  .0365
5127 55.2600   2693   2718  .0371
5128 55.2700   2726   2711  .0367
5129 55.2800   2748   2708  .0364
5130 55.2900   2708   2708  .0369
5131 55.3000   2734   2710  .0366
5132 55.3100   2768   2717  .0361
5133 55.3200   2748   2727  .0364
5134 55.3300   2740   2741  .0365
5135 55.3400   2711   2758  .0369
5136 55.3500   2757   2778  .0363
5137 55.3600   2787   2801  .0359
5138 55.3700   2842   2826  .0352
5139 55.3800   2869   2854  .0349
5140 55.3900   2893   2884  .0346
5141 55.4000   2877   2914  .0348
5142 55.4100   2874   2944  .0348
5143 55.4200   2896   2973  .0345
5144 55.4300   2924   2998  .0342
5145 55.4400   2957   3018  .0338
5146 55.4500   2906   3031  .0344
5147 55.4600   2909   3035  .0344
5148 55.4700   2914   3031  .0343
5149 55.4800   2920   3018  .0342
5150 55.4900   2881   3000  .0347
5151 55.5000   2873   2978  .0348
5152 55.5100   2896   2954  .0345
5153 55.5200   2859   2930  .0350
5154 55.5300   2867   2908  .0349
5155 55.5400   2840   2888  .0352
5156 55.5500   2802   2873  .0357
5157 55.5600   2837   2861  .0352
5158 55.5700   2829   2853  .0353
5159 55.5800   2767   2848  .0361
5160 55.5900   2751   2846  .0364
5161 55.6000   2778   2844  .0360
5162 55.6100   2810   2843  .0356
5163 55.6200   2779   2839  .0360
5164 55.6300   2803   2833  .0357
5165 55.6400   2835   2826  .0353
5166 55.6500   2772   2818  .0361
5167 55.6600   2781   2808  .0360
5168 55.6700   2826   2799  .0354
5169 55.6800   2799   2789  .0357
5170 55.6900   2790   2780  .0358
5171 55.7000   2797   2773  .0358
5172 55.7100   2776   2769  .0360
5173 55.7200   2843   2767  .0352
5174 55.7300   2851   2769  .0351
5175 55.7400   2855   2773  .0350
5176 55.7500   2868   2781  .0349
5177 55.7600   2875   2790  .0348
5178 55.7700   2867   2802  .0349
5179 55.7800   2914   2817  .0343
5180 55.7900   2911   2833  .0344
5181 55.8000   2888   2851  .0346
5182 55.8100   2925   2869  .0342
5183 55.8200   2948   2887  .0339
5184 55.8300   2925   2905  .0342
5185 55.8400   2917   2920  .0343
5186 55.8500   2954   2933  .0339
5187 55.8600   2986   2943  .0335
5188 55.8700   2977   2951  .0336
5189 55.8800   2979   2955  .0336
5190 55.8900   2953   2957  .0339
5191 55.9000   2967   2957  .0337
5192 55.9100   2999   2955  .0333
5193 55.9200   3021   2952  .0331
5194 55.9300   2995   2947  .0334
5195 55.9400   2990   2943  .0334
5196 55.9500   2990   2941  .0334
5197 55.9600   3005   2941  .0333
5198 55.9700   3010   2942  .0332
5199 55.9800   3091   2945  .0324
5200 55.9900   3059   2952  .0327
5201 56.0000   2998   2960  .0334
5202 56.0100   3018   2971  .0331
5203 56.0200   3027   2984  .0330
5204 56.0300   3103   3000  .0322
5205 56.0400   3076   3020  .0325
5206 56.0500   3080   3043  .0325
5207 56.0600   3082   3069  .0324
5208 56.0700   3173   3096  .0315
5209 56.0800   3174   3123  .0315
5210 56.0900   3255   3149  .0307
5211 56.1000   3265   3171  .0306
5212 56.1100   3304   3188  .0303
5213 56.1200   3333   3201  .0300
5214 56.1300   3326   3211  .0301
5215 56.1400   3296   3217  .0303
5216 56.1500   3326   3219  .0301
5217 56.1600   3339   3218  .0299
5218 56.1700   3320   3213  .0301
5219 56.1800   3266   3204  .0306
5220 56.1900   3289   3192  .0304
5221 56.2000   3284   3175  .0305
5222 56.2100   3302   3154  .0303
5223 56.2200   3247   3130  .0308
5224 56.2300   3197   3102  .0313
5225 56.2400   3164   3071  .0316
5226 56.2500   3130   3040  .0319
5227 56.2600   3048   3008  .0328
5228 56.2700   2995   2976  .0334
5229 56.2800   2970   2944  .0337
5230 56.2900   2998   2914  .0334
5231 56.3000   2907   2886  .0344
5232 56.3100   2901   2860  .0345
5233 56.3200   2875   2836  .0348
5234 56.3300   2875   2816  .0348
5235 56.3400   2812   2799  .0356
5236 56.3500   2766   2786  .0362
5237 56.3600   2771   2776  .0361
5238 56.3700   2798   2770  .0357
5239 56.3800   2802   2768  .0357
5240 56.3900   2797   2769  .0358
5241 56.4000   2785   2774  .0359
5242 56.4100   2752   2783  .0363
5243 56.4200   2750   2796  .0364
5244 56.4300   2763   2814  .0362
5245 56.4400   2803   2835  .0357
5246 56.4500   2796   2860  .0358
5247 56.4600   2793   2889  .0358
5248 56.4700   2794   2920  .0358
5249 56.4800   2831   2951  .0353
5250 56.4900   2856   2981  .0350
5251 56.5000   2848   3007  .0351
5252 56.5100   2884   3028  .0347
5253 56.5200   2906   3042  .0344
5254 56.5300   2976   3050  .0336
5255 56.5400   2944   3053  .0340
5256 56.5500   2914   3051  .0343
5257 56.5600   2953   3046  .0339
5258 56.5700   2975   3037  .0336
5259 56.5800   2971   3026  .0337
5260 56.5900   2958   3011  .0338
5261 56.6000   3015   2993  .0332
5262 56.6100   3071   2971  .0326
5263 56.6200   3009   2945  .0332
5264 56.6300   3006   2916  .0333
5265 56.6400   2980   2885  .0336
5266 56.6500   2943   2853  .0340
5267 56.6600   2933   2822  .0341
5268 56.6700   2909   2790  .0344
5269 56.6800   2822   2762  .0354
5270 56.6900   2794   2736  .0358
5271 56.7000   2824   2715  .0354
5272 56.7100   2746   2697  .0364
5273 56.7200   2724   2684  .0367
5274 56.7300   2723   2674  .0367
5275 56.7400   2727   2669  .0367
5276 56.7500   2726   2667  .0367
5277 56.7600   2692   2669  .0371
5278 56.7700   2651   2673  .0377
5279 56.7800   2660   2680  .0376
5280 56.7900   2674   2687  .0374
5281 56.8000   2703   2694  .0370
5282 56.8100   2725   2701  .0367
5283 56.8200   2724   2705  .0367
5284 56.8300   2718   2706  .0368
5285 56.8400   2743   2704  .0365
5286 56.8500   2682   2700  .0373
5287 56.8600   2700   2694  .0370
5288 56.8700   2714   2686  .0368
5289 56.8800   2711   2677  .0369
5290 56.8900   2722   2666  .0367
5291 56.9000   2685   2655  .0372
5292 56.9100   2647   2645  .0378
5293 56.9200   2664   2635  .0375
5294 56.9300   2657   2626  .0376
5295 56.9400   2603   2617  .0384
5296 56.9500   2609   2610  .0383
5297 56.9600   2609   2605  .0383
5298 56.9700   2569   2600  .0389
5299 56.9800   2549   2598  .0392
5300 56.9900   2569   2596  .0389
5301 57.0000   2598   2597  .0385
5302 57.0100   2574   2599  .0389
5303 57.0200   2560   2602  .0391
5304 57.0300   2612   2606  .0383
5305 57.0400   2577   2612  .0388
5306 57.0500   2598   2619  .0385
5307 57.0600   2615   2626  .0382
5308 57.0700   2624   2635  .0381
5309 57.0800   2601   2646  .0384
5310 57.0900   2669   2658  .0375
5311 57.1000   2663   2672  .0376
5312 57.1100   2686   2686  .0372
5313 57.1200   2749   2700  .0364
5314 57.1300   2789   2713  .0359
5315 57.1400   2778   2723  .0360
5316 57.1500   2752   2730  .0363
5317 57.1600   2789   2733  .0359
5318 57.1700   2803   2732  .0357
5319 57.1800   2768   2726  .0361
5320 57.1900   2798   2718  .0357
5321 57.2000   2739   2708  .0365
5322 57.2100   2744   2698  .0364
5323 57.2200   2729   2687  .0366
5324 57.2300   2728   2678  .0367
5325 57.2400   2741   2673  .0365
5326 57.2500   2731   2670  .0366
5327 57.2600   2761   2671  .0362
5328 57.2700   2746   2677  .0364
5329 57.2800   2720   2687  .0368
5330 57.2900   2721   2702  .0368
5331 57.3000   2697   2721  .0371
5332 57.3100   2700   2744  .0370
5333 57.3200   2706   2768  .0370
5334 57.3300   2771   2796  .0361
5335 57.3400   2781   2824  .0360
5336 57.3500   2797   2851  .0358
5337 57.3600   2778   2876  .0360
5338 57.3700   2797   2896  .0358
5339 57.3800   2856   2911  .0350
5340 57.3900   2828   2923  .0354
5341 57.4000   2799   2932  .0357
5342 57.4100   2824   2938  .0354
5343 57.4200   2817   2943  .0355
5344 57.4300   2829   2946  .0353
5345 57.4400   2877   2946  .0348
5346 57.4500   2851   2944  .0351
5347 57.4600   2793   2939  .0358
5348 57.4700   2818   2931  .0355
5349 57.4800   2817   2919  .0355
5350 57.4900   2822   2904  .0354
5351 57.5000   2804   2886  .0357
5352 57.5100   2765   2867  .0362
5353 57.5200   2791   2848  .0358
5354 57.5300   2757   2829  .0363
5355 57.5400   2752   2810  .0363
5356 57.5500   2770   2792  .0361
5357 57.5600   2741   2774  .0365
5358 57.5700   2753   2757  .0363
5359 57.5800   2739   2741  .0365
5360 57.5900   2687   2725  .0372
5361 57.6000   2719   2709  .0368
5362 57.6100   2722   2694  .0367
5363 57.6200   2708   2681  .0369
5364 57.6300   2704   2669  .0370
5365 57.6400   2691   2659  .0372
5366 57.6500   2701   2650  .0370
5367 57.6600   2681   2642  .0373
5368 57.6700   2674   2636  .0374
5369 57.6800   2682   2631  .0373
5370 57.6900   2734   2630  .0366
5371 57.7000   2713   2631  .0369
5372 57.7100   2714   2635  .0368
5373 57.7200   2704   2641  .0370
5374 57.7300   2716   2653  .0368
5375 57.7400   2763   2670  .0362
5376 57.7500   2773   2689  .0361
5377 57.7600   2807   2714  .0356
5378 57.7700   2793   2743  .0358
5379 57.7800   2852   2775  .0351
5380 57.7900   2884   2810  .0347
5381 57.8000   2899   2847  .0345
5382 57.8100   2946   2886  .0339
5383 57.8200   2979   2925  .0336
5384 57.8300   2978   2964  .0336
5385 57.8400   2963   2999  .0337
5386 57.8500   2986   3028  .0335
5387 57.8600   3051   3048  .0328
5388 57.8700   3040   3057  .0329
5389 57.8800   3006   3057  .0333
5390 57.8900   3013   3046  .0332
5391 57.9000   2979   3025  .0336
5392 57.9100   3060   2995  .0327
5393 57.9200   3029   2960  .0330
5394 57.9300   2906   2922  .0344
5395 57.9400   2881   2881  .0347
5396 57.9500   2868   2841  .0349
5397 57.9600   2837   2802  .0352
5398 57.9700   2815   2765  .0355
5399 57.9800   2755   2731  .0363
5400 57.9900   2749   2700  .0364
5401 58.0000   2705   2673  .0370
5402 58.0100   2661   2649  .0376
5403 58.0200   2678   2629  .0373
5404 58.0300   2672   2612  .0374
5405 58.0400   2628   2596  .0381
5406 58.0500   2618   2584  .0382
5407 58.0600   2601   2574  .0384
5408 58.0700   2546   2565  .0393
5409 58.0800   2532   2559  .0395
5410 58.0900   2526   2552  .0396
5411 58.1000   2502   2547  .0400
5412 58.1100   2483   2542  .0403
5413 58.1200   2481   2537  .0403
5414 58.1300   2508   2531  .0399
5415 58.1400   2491   2526  .0401
5416 58.1500   2496   2522  .0401
5417 58.1600   2502   2518  .0400
5418 58.1700   2478   2515  .0404
5419 58.1800   2468   2513  .0405
5420 58.1900   2495   2512  .0401
5421 58.2000   2534   2512  .0395
5422 58.2100   2523   2513  .0396
5423 58.2200   2527   2514  .0396
5424 58.2300   2587   2516  .0387
5425 58.2400   2561   2518  .0390
5426 58.2500   2562   2520  .0390
5427 58.2600   2563   2521  .0390
5428 58.2700   2554   2522  .0392
5429 58.2800   2579   2524  .0388
5430 58.2900   2568   2526  .0389
5431 58.3000   2586   2528  .0387
5432 58.3100   2604   2532  .0384
5433 58.3200   2596   2536  .0385
5434 58.3300   2595   2541  .0385
5435 58.3400   2610   2546  .0383
5436 58.3500   2648   2552  .0378
5437 58.3600   2652   2556  .0377
5438 58.3700   2624   2559  .0381
5439 58.3800   2581   2561  .0387
5440 58.3900   2619   2560  .0382
5441 58.4000   2625   2560  .0381
5442 58.4100   2646   2558  .0378
5443 58.4200   2612   2557  .0383
5444 58.4300   2627   2556  .0381
5445 58.4400   2609   2556  .0383
5446 58.4500   2672   2558  .0374
5447 58.4600   2660   2562  .0376
5448 58.4700   2659   2567  .0376
5449 58.4800   2674   2574  .0374
5450 58.4900   2658   2582  .0376
5451 58.5000   2631   2591  .0380
5452 58.5100   2660   2602  .0376
5453 58.5200   2707   2613  .0369
5454 58.5300   2694   2625  .0371
5455 58.5400   2704   2637  .0370
5456 58.5500   2687   2649  .0372
5457 58.5600   2709   2661  .0369
5458 58.5700   2721   2673  .0368
5459 58.5800   2788   2683  .0359
5460 58.5900   2819   2695  .0355
5461 58.6000   2808   2706  .0356
5462 58.6100   2750   2716  .0364
5463 58.6200   2754   2725  .0363
5464 58.6300   2820   2733  .0355
5465 58.6400   2801   2740  .0357
5466 58.6500   2806   2747  .0356
5467 58.6600   2780   2754  .0360
5468 58.6700   2796   2760  .0358
5469 58.6800   2772   2765  .0361
5470 58.6900   2749   2766  .0364
5471 58.7000   2734   2766  .0366
5472 58.7100   2755   2764  .0363
5473 58.7200   2679   2760  .0373
5474 58.7300   2691   2752  .0372
5475 58.7400   2682   2741  .0373
5476 58.7500   2654   2727  .0377
5477 58.7600   2698   2710  .0371
5478 58.7700   2643   2692  .0378
5479 58.7800   2614   2673  .0383
5480 58.7900   2650   2654  .0377
5481 58.8000   2589   2637  .0386
5482 58.8100   2595   2621  .0385
5483 58.8200   2580   2608  .0388
5484 58.8300   2562   2597  .0390
5485 58.8400   2581   2588  .0387
5486 58.8500   2580   2582  .0388
5487 58.8600   2577   2577  .0388
5488 58.8700   2586   2574  .0387
5489 58.8800   2567   2572  .0390
5490 58.8900   2487   2571  .0402
5491 58.9000   2520   2570  .0397
5492 58.9100   2544   2568  .0393
5493 58.9200   2548   2567  .0392
5494 58.9300   2534   2565  .0395
5495 58.9400   2530   2562  .0395
5496 58.9500   2490   2560  .0402
5497 58.9600   2484   2557  .0403
5498 58.9700   2459   2554  .0407
5499 58.9800   2444   2552  .0409
5500 58.9900   2452   2550  .0408
5501 59.0000   2489   2548  .0402
5502 59.0100   2472   2546  .0405
5503 59.0200   2516   2545  .0397
5504 59.0300   2522   2543  .0397
5505 59.0400   2526   2542  .0396
5506 59.0500   2470   2541  .0405
5507 59.0600   2434   2539  .0411
5508 59.0700   2457   2536  .0407
5509 59.0800   2478   2534  .0404
5510 59.0900   2459   2532  .0407
5511 59.1000   2482   2530  .0403
5512 59.1100   2470   2528  .0405
5513 59.1200   2465   2529  .0406
5514 59.1300   2460   2531  .0407
5515 59.1400   2424   2534  .0413
5516 59.1500   2424   2540  .0413
5517 59.1600   2485   2547  .0402
5518 59.1700   2537   2556  .0394
5519 59.1800   2511   2566  .0398
5520 59.1900   2546   2576  .0393
5521 59.2000   2562   2586  .0390
5522 59.2100   2539   2594  .0394
5523 59.2200   2571   2600  .0389
5524 59.2300   2600   2603  .0385
5525 59.2400   2598   2604  .0385
5526 59.2500   2562   2604  .0390
5527 59.2600   2572   2603  .0389
5528 59.2700   2573   2602  .0389
5529 59.2800   2619   2601  .0382
5530 59.2900   2624   2600  .0381
5531 59.3000   2614   2601  .0383
5532 59.3100   2673   2602  .0374
5533 59.3200   2677   2603  .0374
5534 59.3300   2599   2606  .0385
5535 59.3400   2600   2610  .0385
5536 59.3500   2555   2614  .0391
5537 59.3600   2602   2618  .0384
5538 59.3700   2590   2621  .0386
5539 59.3800   2587   2622  .0387
5540 59.3900   2604   2619  .0384
5541 59.4000   2593   2614  .0386
5542 59.4100   2589   2605  .0386
5543 59.4200   2546   2595  .0393
5544 59.4300   2530   2583  .0395
5545 59.4400   2518   2569  .0397
5546 59.4500   2503   2554  .0400
5547 59.4600   2524   2539  .0396
5548 59.4700   2519   2524  .0397
5549 59.4800   2497   2509  .0400
5550 59.4900   2455   2495  .0407
5551 59.5000   2462   2482  .0406
5552 59.5100   2473   2469  .0404
5553 59.5200   2437   2458  .0410
5554 59.5300   2382   2448  .0420
5555 59.5400   2386   2439  .0419
5556 59.5500   2359   2431  .0424
5557 59.5600   2373   2423  .0421
5558 59.5700   2379   2417  .0420
5559 59.5800   2392   2411  .0418
5560 59.5900   2362   2406  .0423
5561 59.6000   2340   2402  .0427
5562 59.6100   2337   2399  .0428
5563 59.6200   2338   2396  .0428
5564 59.6300   2366   2394  .0423
5565 59.6400   2344   2393  .0427
5566 59.6500   2362   2392  .0423
5567 59.6600   2384   2393  .0419
5568 59.6700   2338   2395  .0428
5569 59.6800   2364   2397  .0423
5570 59.6900   2385   2402  .0419
5571 59.7000   2386   2408  .0419
5572 59.7100   2374   2416  .0421
5573 59.7200   2352   2426  .0425
5574 59.7300   2375   2438  .0421
5575 59.7400   2472   2451  .0405
5576 59.7500   2494   2467  .0401
5577 59.7600   2476   2483  .0404
5578 59.7700   2540   2500  .0394
5579 59.7800   2562   2518  .0390
5580 59.7900   2571   2535  .0389
5581 59.8000   2550   2550  .0392
5582 59.8100   2560   2563  .0391
5583 59.8200   2571   2574  .0389
5584 59.8300   2584   2584  .0387
5585 59.8400   2637   2592  .0379
5586 59.8500   2631   2601  .0380
5587 59.8600   2630   2609  .0380
5588 59.8700   2635   2619  .0380
5589 59.8800   2654   2631  .0377
5590 59.8900   2650   2645  .0377
5591 59.9000   2677   2661  .0374
5592 59.9100   2690   2680  .0372
5593 59.9200   2733   2700  .0366
5594 59.9300   2734   2719  .0366
5595 59.9400   2711   2737  .0369
5596 59.9500   2693   2751  .0371
5597 59.9600   2742   2760  .0365
5598 59.9700   2776   2764  .0360
5599 59.9800   2784   2765  .0359
5600 59.9900   2732   2762  .0366
5601 60.0000   2780   2757  .0360
5602 60.0100   2762   2750  .0362
5603 60.0200   2734   2742  .0366
5604 60.0300   2744   2733  .0364
5605 60.0400   2737   2722  .0365
5606 60.0500   2737   2709  .0365
5607 60.0600   2726   2695  .0367
5608 60.0700   2740   2679  .0365
5609 60.0800   2687   2663  .0372
5610 60.0900   2684   2645  .0373
5611 60.1000   2649   2626  .0378
5612 60.1100   2656   2608  .0377
5613 60.1200   2642   2590  .0379
5614 60.1300   2566   2575  .0390
5615 60.1400   2568   2561  .0389
5616 60.1500   2561   2549  .0390
5617 60.1600   2616   2540  .0382
5618 60.1700   2587   2535  .0387
5619 60.1800   2591   2534  .0386
5620 60.1900   2574   2536  .0389
5621 60.2000   2549   2543  .0392
5622 60.2100   2561   2553  .0390
5623 60.2200   2580   2568  .0388
5624 60.2300   2619   2588  .0382
5625 60.2400   2653   2611  .0377
5626 60.2500   2632   2637  .0380
5627 60.2600   2643   2666  .0378
5628 60.2700   2641   2696  .0379
5629 60.2800   2672   2727  .0374
5630 60.2900   2699   2757  .0371
5631 60.3000   2718   2786  .0368
5632 60.3100   2738   2812  .0365
5633 60.3200   2770   2835  .0361
5634 60.3300   2811   2854  .0356
5635 60.3400   2812   2868  .0356
5636 60.3500   2903   2878  .0344
5637 60.3600   2862   2884  .0349
5638 60.3700   2860   2886  .0350
5639 60.3800   2890   2884  .0346
5640 60.3900   2893   2877  .0346
5641 60.4000   2872   2866  .0348
5642 60.4100   2880   2850  .0347
5643 60.4200   2822   2830  .0354
5644 60.4300   2828   2810  .0354
5645 60.4400   2798   2788  .0357
5646 60.4500   2786   2768  .0359
5647 60.4600   2775   2749  .0360
5648 60.4700   2729   2733  .0366
5649 60.4800   2766   2720  .0362
5650 60.4900   2769   2709  .0361
5651 60.5000   2712   2700  .0369
5652 60.5100   2669   2694  .0375
5653 60.5200   2691   2689  .0372
5654 60.5300   2656   2684  .0377
5655 60.5400   2682   2679  .0373
5656 60.5500   2698   2674  .0371
5657 60.5600   2668   2669  .0375
5658 60.5700   2654   2663  .0377
5659 60.5800   2704   2659  .0370
5660 60.5900   2730   2653  .0366
5661 60.6000   2689   2650  .0372
5662 60.6100   2697   2647  .0371
5663 60.6200   2714   2646  .0368
5664 60.6300   2683   2645  .0373
5665 60.6400   2699   2645  .0371
5666 60.6500   2696   2645  .0371
5667 60.6600   2678   2645  .0373
5668 60.6700   2696   2644  .0371
5669 60.6800   2701   2643  .0370
5670 60.6900   2673   2642  .0374
5671 60.7000   2720   2641  .0368
5672 60.7100   2716   2641  .0368
5673 60.7200   2722   2641  .0367
5674 60.7300   2718   2642  .0368
5675 60.7400   2778   2646  .0360
5676 60.7500   2777   2651  .0360
5677 60.7600   2787   2660  .0359
5678 60.7700   2801   2673  .0357
5679 60.7800   2793   2689  .0358
5680 60.7900   2824   2709  .0354
5681 60.8000   2848   2733  .0351
5682 60.8100   2835   2758  .0353
5683 60.8200   2860   2785  .0350
5684 60.8300   2861   2812  .0350
5685 60.8400   2939   2839  .0340
5686 60.8500   2923   2863  .0342
5687 60.8600   2939   2883  .0340
5688 60.8700   2894   2898  .0346
5689 60.8800   2853   2908  .0351
5690 60.8900   2905   2913  .0344
5691 60.9000   2889   2912  .0346
5692 60.9100   2897   2905  .0345
5693 60.9200   2871   2894  .0348
5694 60.9300   2825   2879  .0354
5695 60.9400   2797   2862  .0358
5696 60.9500   2807   2844  .0356
5697 60.9600   2843   2825  .0352
5698 60.9700   2774   2806  .0360
5699 60.9800   2769   2787  .0361
5700 60.9900   2780   2767  .0360
5701 61.0000   2731   2746  .0366
5702 61.0100   2701   2725  .0370
5703 61.0200   2708   2704  .0369
5704 61.0300   2684   2682  .0373
5705 61.0400   2673   2660  .0374
5706 61.0500   2653   2639  .0377
5707 61.0600   2639   2619  .0379
5708 61.0700   2611   2601  .0383
5709 61.0800   2617   2584  .0382
5710 61.0900   2621   2571  .0382
5711 61.1000   2577   2559  .0388
5712 61.1100   2533   2552  .0395
5713 61.1200   2526   2547  .0396
5714 61.1300   2548   2545  .0392
5715 61.1400   2592   2547  .0386
5716 61.1500   2599   2552  .0385
5717 61.1600   2527   2558  .0396
5718 61.1700   2573   2568  .0389
5719 61.1800   2563   2580  .0390
5720 61.1900   2620   2593  .0382
5721 61.2000   2635   2606  .0380
5722 61.2100   2609   2619  .0383
5723 61.2200   2616   2630  .0382
5724 61.2300   2656   2640  .0377
5725 61.2400   2703   2648  .0370
5726 61.2500   2675   2653  .0374
5727 61.2600   2649   2654  .0378
5728 61.2700   2694   2651  .0371
5729 61.2800   2677   2643  .0374
5730 61.2900   2643   2633  .0378
5731 61.3000   2677   2622  .0374
5732 61.3100   2637   2611  .0379
5733 61.3200   2659   2599  .0376
5734 61.3300   2677   2590  .0374
5735 61.3400   2613   2582  .0383
5736 61.3500   2571   2576  .0389
5737 61.3600   2578   2573  .0388
5738 61.3700   2564   2573  .0390
5739 61.3800   2539   2574  .0394
5740 61.3900   2567   2578  .0390
5741 61.4000   2595   2582  .0385
5742 61.4100   2600   2587  .0385
5743 61.4200   2592   2592  .0386
5744 61.4300   2622   2596  .0381
5745 61.4400   2606   2602  .0384
5746 61.4500   2616   2610  .0382
5747 61.4600   2616   2621  .0382
5748 61.4700   2658   2634  .0376
5749 61.4800   2691   2651  .0372
5750 61.4900   2694   2671  .0371
5751 61.5000   2701   2694  .0370
5752 61.5100   2722   2718  .0367
5753 61.5200   2709   2744  .0369
5754 61.5300   2711   2766  .0369
5755 61.5400   2745   2787  .0364
5756 61.5500   2777   2802  .0360
5757 61.5600   2788   2811  .0359
5758 61.5700   2790   2814  .0358
5759 61.5800   2828   2812  .0354
5760 61.5900   2856   2805  .0350
5761 61.6000   2850   2795  .0351
5762 61.6100   2849   2782  .0351
5763 61.6200   2814   2767  .0355
5764 61.6300   2805   2752  .0357
5765 61.6400   2804   2737  .0357
5766 61.6500   2786   2721  .0359
5767 61.6600   2735   2707  .0366
5768 61.6700   2767   2693  .0361
5769 61.6800   2759   2680  .0362
5770 61.6900   2718   2667  .0368
5771 61.7000   2674   2656  .0374
5772 61.7100   2654   2646  .0377
5773 61.7200   2670   2637  .0375
5774 61.7300   2676   2629  .0374
5775 61.7400   2622   2621  .0381
5776 61.7500   2606   2614  .0384
5777 61.7600   2629   2608  .0380
5778 61.7700   2634   2602  .0380
5779 61.7800   2619   2597  .0382
5780 61.7900   2649   2594  .0378
5781 61.8000   2656   2592  .0377
5782 61.8100   2629   2592  .0380
5783 61.8200   2660   2596  .0376
5784 61.8300   2653   2603  .0377
5785 61.8400   2653   2613  .0377
5786 61.8500   2700   2627  .0370
5787 61.8600   2661   2643  .0376
5788 61.8700   2681   2663  .0373
5789 61.8800   2702   2684  .0370
5790 61.8900   2741   2707  .0365
5791 61.9000   2756   2731  .0363
5792 61.9100   2747   2754  .0364
5793 61.9200   2733   2777  .0366
5794 61.9300   2733   2798  .0366
5795 61.9400   2819   2816  .0355
5796 61.9500   2862   2829  .0349
5797 61.9600   2807   2835  .0356
5798 61.9700   2794   2834  .0358
5799 61.9800   2825   2824  .0354
5800 61.9900   2821   2806  .0354
5801 62.0000   2853   2783  .0351
5802 62.0100   2844   2756  .0352
5803 62.0200   2788   2727  .0359
5804 62.0300   2725   2696  .0367
5805 62.0400   2744   2666  .0364
5806 62.0500   2678   2635  .0373
5807 62.0600   2666   2608  .0375
5808 62.0700   2627   2583  .0381
5809 62.0800   2630   2562  .0380
5810 62.0900   2564   2542  .0390
5811 62.1000   2559   2526  .0391
5812 62.1100   2544   2513  .0393
5813 62.1200   2472   2503  .0405
5814 62.1300   2427   2496  .0412
5815 62.1400   2411   2492  .0415
5816 62.1500   2473   2490  .0404
5817 62.1600   2440   2490  .0410
5818 62.1700   2410   2491  .0415
5819 62.1800   2404   2494  .0416
5820 62.1900   2407   2497  .0415
5821 62.2000   2401   2500  .0416
5822 62.2100   2383   2503  .0420
5823 62.2200   2398   2506  .0417
5824 62.2300   2375   2509  .0421
5825 62.2400   2356   2510  .0424
5826 62.2500   2398   2510  .0417
5827 62.2600   2408   2509  .0415
5828 62.2700   2370   2507  .0422
5829 62.2800   2376   2505  .0421
5830 62.2900   2432   2504  .0411
5831 62.3000   2456   2503  .0407
5832 62.3100   2416   2502  .0414
5833 62.3200   2422   2502  .0413
5834 62.3300   2396   2502  .0417
5835 62.3400   2450   2502  .0408
5836 62.3500   2432   2502  .0411
5837 62.3600   2436   2501  .0411
5838 62.3700   2435   2498  .0411
5839 62.3800   2445   2493  .0409
5840 62.3900   2464   2487  .0406
5841 62.4000   2440   2481  .0410
5842 62.4100   2396   2474  .0417
5843 62.4200   2388   2467  .0419
5844 62.4300   2386   2459  .0419
5845 62.4400   2387   2452  .0419
5846 62.4500   2403   2445  .0416
5847 62.4600   2384   2438  .0419
5848 62.4700   2390   2432  .0418
5849 62.4800   2388   2427  .0419
5850 62.4900   2352   2423  .0425
5851 62.5000   2355   2419  .0425
5852 62.5100   2346   2415  .0426
5853 62.5200   2322   2412  .0431
5854 62.5300   2369   2409  .0422
5855 62.5400   2358   2408  .0424
5856 62.5500   2407   2407  .0415
5857 62.5600   2350   2408  .0426
5858 62.5700   2303   2410  .0434
5859 62.5800   2330   2413  .0429
5860 62.5900   2368   2417  .0422
5861 62.6000   2344   2422  .0427
5862 62.6100   2364   2427  .0423
5863 62.6200   2350   2432  .0426
5864 62.6300   2356   2436  .0424
5865 62.6400   2334   2439  .0428
5866 62.6500   2358   2441  .0424
5867 62.6600   2319   2441  .0431
5868 62.6700   2341   2439  .0427
5869 62.6800   2306   2437  .0434
5870 62.6900   2347   2434  .0426
5871 62.7000   2364   2432  .0423
5872 62.7100   2366   2431  .0423
5873 62.7200   2339   2431  .0428
5874 62.7300   2365   2433  .0423
5875 62.7400   2347   2437  .0426
5876 62.7500   2392   2442  .0418
5877 62.7600   2412   2450  .0415
5878 62.7700   2394   2459  .0418
5879 62.7800   2360   2469  .0424
5880 62.7900   2386   2479  .0419
5881 62.8000   2409   2487  .0415
5882 62.8100   2432   2494  .0411
5883 62.8200   2486   2499  .0402
5884 62.8300   2441   2501  .0410
5885 62.8400   2412   2501  .0415
5886 62.8500   2420   2500  .0413
5887 62.8600   2442   2497  .0410
5888 62.8700   2450   2495  .0408
5889 62.8800   2459   2493  .0407
5890 62.8900   2493   2492  .0401
5891 62.9000   2480   2492  .0403
5892 62.9100   2447   2493  .0409
5893 62.9200   2498   2495  .0400
5894 62.9300   2463   2498  .0406
5895 62.9400   2465   2500  .0406
5896 62.9500   2530   2503  .0395
5897 62.9600   2482   2505  .0403
5898 62.9700   2433   2506  .0411
5899 62.9800   2444   2508  .0409
5900 62.9900   2458   2510  .0407
5901 63.0000   2465   2512  .0406
5902 63.0100   2480   2514  .0403
5903 63.0200   2493   2516  .0401
5904 63.0300   2511   2517  .0398
5905 63.0400   2530   2517  .0395
5906 63.0500   2508   2516  .0399
5907 63.0600   2485   2514  .0402
5908 63.0700   2475   2512  .0404
5909 63.0800   2534   2510  .0395
5910 63.0900   2512   2509  .0398
5911 63.1000   2488   2509  .0402
5912 63.1100   2524   2511  .0396
5913 63.1200   2557   2514  .0391
5914 63.1300   2560   2519  .0391
5915 63.1400   2589   2526  .0386
5916 63.1500   2602   2535  .0384
5917 63.1600   2556   2544  .0391
5918 63.1700   2602   2556  .0384
5919 63.1800   2607   2569  .0384
5920 63.1900   2635   2584  .0380
5921 63.2000   2659   2600  .0376
5922 63.2100   2640   2617  .0379
5923 63.2200   2657   2634  .0376
5924 63.2300   2666   2650  .0375
5925 63.2400   2655   2663  .0377
5926 63.2500   2663   2673  .0376
5927 63.2600   2718   2679  .0368
5928 63.2700   2672   2679  .0374
5929 63.2800   2639   2675  .0379
5930 63.2900   2620   2668  .0382
5931 63.3000   2631   2657  .0380
5932 63.3100   2573   2643  .0389
5933 63.3200   2579   2627  .0388
5934 63.3300   2558   2609  .0391
5935 63.3400   2579   2590  .0388
5936 63.3500   2557   2571  .0391
5937 63.3600   2563   2553  .0390
5938 63.3700   2582   2535  .0387
5939 63.3800   2498   2519  .0400
5940 63.3900   2480   2504  .0403
5941 63.4000   2483   2491  .0403
5942 63.4100   2446   2479  .0409
5943 63.4200   2396   2469  .0417
5944 63.4300   2393   2460  .0418
5945 63.4400   2443   2451  .0409
5946 63.4500   2429   2443  .0412
5947 63.4600   2363   2436  .0423
5948 63.4700   2349   2429  .0426
5949 63.4800   2383   2423  .0420
5950 63.4900   2389   2417  .0419
5951 63.5000   2356   2413  .0424
5952 63.5100   2352   2411  .0425
5953 63.5200   2386   2411  .0419
5954 63.5300   2387   2412  .0419
5955 63.5400   2396   2417  .0417
5956 63.5500   2417   2423  .0414
5957 63.5600   2390   2432  .0418
5958 63.5700   2426   2445  .0412
5959 63.5800   2458   2459  .0407
5960 63.5900   2472   2476  .0405
5961 63.6000   2447   2494  .0409
5962 63.6100   2470   2513  .0405
5963 63.6200   2486   2532  .0402
5964 63.6300   2499   2551  .0400
5965 63.6400   2514   2568  .0398
5966 63.6500   2538   2583  .0394
5967 63.6600   2525   2595  .0396
5968 63.6700   2503   2604  .0400
5969 63.6800   2489   2612  .0402
5970 63.6900   2536   2616  .0394
5971 63.7000   2516   2618  .0397
5972 63.7100   2512   2617  .0398
5973 63.7200   2488   2613  .0402
5974 63.7300   2467   2605  .0405
5975 63.7400   2473   2596  .0404
5976 63.7500   2495   2586  .0401
5977 63.7600   2483   2576  .0403
5978 63.7700   2473   2564  .0404
5979 63.7800   2521   2552  .0397
5980 63.7900   2528   2540  .0396
5981 63.8000   2474   2527  .0404
5982 63.8100   2420   2514  .0413
5983 63.8200   2431   2501  .0411
5984 63.8300   2454   2488  .0407
5985 63.8400   2468   2475  .0405
5986 63.8500   2439   2463  .0410
5987 63.8600   2410   2452  .0415
5988 63.8700   2394   2441  .0418
5989 63.8800   2412   2430  .0415
5990 63.8900   2359   2421  .0424
5991 63.9000   2363   2412  .0423
5992 63.9100   2356   2403  .0424
5993 63.9200   2419   2396  .0413
5994 63.9300   2395   2389  .0418
5995 63.9400   2367   2383  .0422
5996 63.9500   2322   2379  .0431
5997 63.9600   2294   2376  .0436
5998 63.9700   2330   2374  .0429
5999 63.9800   2313   2374  .0432
6000 63.9900   2342   2375  .0427
6001 64.0000   2353   2379  .0425
6002 64.0100   2391   2384  .0418
6003 64.0200   2375   2392  .0421
6004 64.0300   2411   2401  .0415
6005 64.0400   2396   2413  .0417
6006 64.0500   2410   2426  .0415
6007 64.0600   2419   2440  .0413
6008 64.0700   2399   2454  .0417
6009 64.0800   2419   2469  .0413
6010 64.0900   2420   2483  .0413
6011 64.1000   2441   2497  .0410
6012 64.1100   2499   2511  .0400
6013 64.1200   2499   2523  .0400
6014 64.1300   2493   2534  .0401
6015 64.1400   2530   2545  .0395
6016 64.1500   2506   2553  .0399
6017 64.1600   2498   2560  .0400
6018 64.1700   2505   2563  .0399
6019 64.1800   2542   2562  .0393
6020 64.1900   2510   2557  .0398
6021 64.2000   2501   2549  .0400
6022 64.2100   2490   2538  .0402
6023 64.2200   2515   2524  .0398
6024 64.2300   2538   2509  .0394
6025 64.2400   2516   2494  .0397
6026 64.2500   2483   2478  .0403
6027 64.2600   2430   2462  .0412
6028 64.2700   2440   2447  .0410
6029 64.2800   2418   2433  .0414
6030 64.2900   2448   2420  .0408
6031 64.3000   2389   2408  .0419
6032 64.3100   2384   2398  .0419
6033 64.3200   2366   2388  .0423
6034 64.3300   2396   2381  .0417
6035 64.3400   2424   2374  .0413
6036 64.3500   2381   2369  .0420
6037 64.3600   2332   2365  .0429
6038 64.3700   2337   2363  .0428
6039 64.3800   2340   2363  .0427
6040 64.3900   2415   2365  .0414
6041 64.4000   2425   2369  .0412
6042 64.4100   2426   2374  .0412
6043 64.4200   2415   2382  .0414
6044 64.4300   2423   2392  .0413
6045 64.4400   2431   2404  .0411
6046 64.4500   2455   2418  .0407
6047 64.4600   2466   2434  .0406
6048 64.4700   2431   2450  .0411
6049 64.4800   2447   2466  .0409
6050 64.4900   2455   2481  .0407
6051 64.5000   2495   2494  .0401
6052 64.5100   2467   2505  .0405
6053 64.5200   2480   2514  .0403
6054 64.5300   2515   2521  .0398
6055 64.5400   2530   2524  .0395
6056 64.5500   2500   2524  .0400
6057 64.5600   2472   2521  .0405
6058 64.5700   2448   2516  .0408
6059 64.5800   2452   2511  .0408
6060 64.5900   2492   2504  .0401
6061 64.6000   2501   2499  .0400
6062 64.6100   2488   2494  .0402
6063 64.6200   2480   2490  .0403
6064 64.6300   2494   2487  .0401
6065 64.6400   2462   2485  .0406
6066 64.6500   2478   2485  .0404
6067 64.6600   2492   2484  .0401
6068 64.6700   2454   2484  .0407
6069 64.6800   2448   2483  .0408
6070 64.6900   2411   2481  .0415
6071 64.7000   2418   2477  .0414
6072 64.7100   2411   2472  .0415
6073 64.7200   2432   2466  .0411
6074 64.7300   2401   2460  .0416
6075 64.7400   2382   2454  .0420
6076 64.7500   2392   2449  .0418
6077 64.7600   2394   2444  .0418
6078 64.7700   2387   2441  .0419
6079 64.7800   2460   2439  .0407
6080 64.7900   2439   2438  .0410
6081 64.8000   2386   2438  .0419
6082 64.8100   2389   2437  .0419
6083 64.8200   2356   2437  .0424
6084 64.8300   2384   2434  .0419
6085 64.8400   2386   2430  .0419
6086 64.8500   2382   2424  .0420
6087 64.8600   2393   2417  .0418
6088 64.8700   2388   2409  .0419
6089 64.8800   2324   2400  .0430
6090 64.8900   2364   2391  .0423
6091 64.9000   2314   2382  .0432
6092 64.9100   2307   2373  .0433
6093 64.9200   2335   2365  .0428
6094 64.9300   2323   2358  .0430
6095 64.9400   2334   2351  .0428
6096 64.9500   2307   2345  .0433
6097 64.9600   2279   2339  .0439
6098 64.9700   2269   2334  .0441
6099 64.9800   2282   2330  .0438
6100 64.9900   2294   2326  .0436
6101 65.0000   2301   2323  .0435
6102 65.0100   2299   2321  .0435
6103 65.0200   2330   2319  .0429
6104 65.0300   2261   2318  .0442
6105 65.0400   2253   2317  .0444
6106 65.0500   2292   2317  .0436
6107 65.0600   2294   2317  .0436
6108 65.0700   2277   2318  .0439
6109 65.0800   2253   2319  .0444
6110 65.0900   2276   2320  .0439
6111 65.1000   2282   2321  .0438
6112 65.1100   2318   2322  .0431
6113 65.1200   2326   2324  .0430
6114 65.1300   2280   2325  .0439
6115 65.1400   2291   2327  .0436
6116 65.1500   2377   2329  .0421
6117 65.1600   2346   2330  .0426
6118 65.1700   2359   2332  .0424
6119 65.1800   2350   2333  .0426
6120 65.1900   2378   2334  .0421
6121 65.2000   2340   2335  .0427
6122 65.2100   2351   2336  .0425
6123 65.2200   2367   2337  .0422
6124 65.2300   2373   2339  .0421
6125 65.2400   2391   2341  .0418
6126 65.2500   2396   2344  .0417
6127 65.2600   2421   2348  .0413
6128 65.2700   2430   2354  .0412
6129 65.2800   2402   2361  .0416
6130 65.2900   2455   2371  .0407
6131 65.3000   2492   2383  .0401
6132 65.3100   2441   2399  .0410
6133 65.3200   2451   2418  .0408
6134 65.3300   2501   2441  .0400
6135 65.3400   2500   2467  .0400
6136 65.3500   2509   2495  .0399
6137 65.3600   2522   2525  .0397
6138 65.3700   2547   2556  .0393
6139 65.3800   2551   2584  .0392
6140 65.3900   2571   2608  .0389
6141 65.4000   2568   2627  .0389
6142 65.4100   2562   2642  .0390
6143 65.4200   2585   2652  .0387
6144 65.4300   2581   2656  .0387
6145 65.4400   2603   2657  .0384
6146 65.4500   2615   2652  .0382
6147 65.4600   2624   2645  .0381
6148 65.4700   2613   2635  .0383
6149 65.4800   2629   2625  .0380
6150 65.4900   2605   2613  .0384
6151 65.5000   2609   2602  .0383
6152 65.5100   2595   2590  .0385
6153 65.5200   2603   2579  .0384
6154 65.5300   2543   2568  .0393
6155 65.5400   2526   2556  .0396
6156 65.5500   2521   2543  .0397
6157 65.5600   2497   2529  .0400
6158 65.5700   2508   2514  .0399
6159 65.5800   2507   2499  .0399
6160 65.5900   2463   2485  .0406
6161 65.6000   2452   2470  .0408
6162 65.6100   2439   2457  .0410
6163 65.6200   2449   2446  .0408
6164 65.6300   2440   2436  .0410
6165 65.6400   2412   2427  .0415
6166 65.6500   2411   2421  .0415
6167 65.6600   2383   2416  .0420
6168 65.6700   2413   2413  .0414
6169 65.6800   2371   2412  .0422
6170 65.6900   2418   2413  .0414
6171 65.7000   2401   2416  .0416
6172 65.7100   2398   2419  .0417
6173 65.7200   2376   2423  .0421
6174 65.7300   2380   2429  .0420
6175 65.7400   2426   2436  .0412
6176 65.7500   2442   2445  .0410
6177 65.7600   2395   2453  .0418
6178 65.7700   2403   2462  .0416
6179 65.7800   2387   2470  .0419
6180 65.7900   2442   2478  .0410
6181 65.8000   2474   2484  .0404
6182 65.8100   2434   2490  .0411
6183 65.8200   2447   2494  .0409
6184 65.8300   2472   2497  .0405
6185 65.8400   2487   2498  .0402
6186 65.8500   2452   2495  .0408
6187 65.8600   2456   2491  .0407
6188 65.8700   2461   2484  .0406
6189 65.8800   2504   2476  .0399
6190 65.8900   2497   2466  .0400
6191 65.9000   2446   2456  .0409
6192 65.9100   2447   2446  .0409
6193 65.9200   2451   2435  .0408
6194 65.9300   2472   2425  .0405
6195 65.9400   2458   2416  .0407
6196 65.9500   2416   2408  .0414
6197 65.9600   2441   2402  .0410
6198 65.9700   2427   2398  .0412
6199 65.9800   2465   2395  .0406
6200 65.9900   2445   2394  .0409
6201 66.0000   2484   2395  .0403
6202 66.0100   2486   2398  .0402
6203 66.0200   2482   2402  .0403
6204 66.0300   2443   2408  .0409
6205 66.0400   2435   2415  .0411
6206 66.0500   2418   2422  .0414
6207 66.0600   2462   2430  .0406
6208 66.0700   2497   2440  .0400
6209 66.0800   2457   2449  .0407
6210 66.0900   2452   2460  .0408
6211 66.1000   2459   2471  .0407
6212 66.1100   2510   2483  .0398
6213 66.1200   2541   2496  .0394
6214 66.1300   2534   2510  .0395
6215 66.1400   2521   2525  .0397
6216 66.1500   2551   2541  .0392
6217 66.1600   2554   2558  .0392
6218 66.1700   2540   2576  .0394
6219 66.1800   2555   2593  .0391
6220 66.1900   2629   2609  .0380
6221 66.2000   2629   2621  .0380
6222 66.2100   2636   2629  .0379
6223 66.2200   2620   2631  .0382
6224 66.2300   2611   2626  .0383
6225 66.2400   2628   2616  .0381
6226 66.2500   2594   2602  .0386
6227 66.2600   2594   2586  .0386
6228 66.2700   2558   2568  .0391
6229 66.2800   2538   2549  .0394
6230 66.2900   2534   2531  .0395
6231 66.3000   2546   2515  .0393
6232 66.3100   2522   2500  .0397
6233 66.3200   2531   2488  .0395
6234 66.3300   2522   2477  .0397
6235 66.3400   2466   2469  .0406
6236 66.3500   2462   2462  .0406
6237 66.3600   2444   2457  .0409
6238 66.3700   2465   2453  .0406
6239 66.3800   2511   2450  .0398
6240 66.3900   2466   2448  .0406
6241 66.4000   2417   2446  .0414
6242 66.4100   2438   2445  .0410
6243 66.4200   2454   2443  .0407
6244 66.4300   2432   2441  .0411
6245 66.4400   2466   2438  .0406
6246 66.4500   2438   2435  .0410
6247 66.4600   2474   2432  .0404
6248 66.4700   2511   2429  .0398
6249 66.4800   2481   2427  .0403
6250 66.4900   2520   2425  .0397
6251 66.5000   2516   2425  .0397
6252 66.5100   2504   2425  .0399
6253 66.5200   2498   2427  .0400
6254 66.5300   2503   2429  .0400
6255 66.5400   2499   2434  .0400
6256 66.5500   2485   2439  .0402
6257 66.5600   2550   2443  .0392
6258 66.5700   2589   2449  .0386
6259 66.5800   2585   2456  .0387
6260 66.5900   2615   2461  .0382
6261 66.6000   2563   2465  .0390
6262 66.6100   2602   2468  .0384
6263 66.6200   2596   2470  .0385
6264 66.6300   2600   2472  .0385
6265 66.6400   2632   2474  .0380
6266 66.6500   2617   2477  .0382
6267 66.6600   2655   2481  .0377
6268 66.6700   2648   2488  .0378
6269 66.6800   2680   2499  .0373
6270 66.6900   2703   2513  .0370
6271 66.7000   2702   2532  .0370
6272 66.7100   2781   2556  .0360
6273 66.7200   2713   2584  .0369
6274 66.7300   2711   2618  .0369
6275 66.7400   2767   2656  .0361
6276 66.7500   2793   2696  .0358
6277 66.7600   2801   2737  .0357
6278 66.7700   2811   2774  .0356
6279 66.7800   2798   2807  .0357
6280 66.7900   2809   2830  .0356
6281 66.8000   2805   2843  .0357
6282 66.8100   2840   2846  .0352
6283 66.8200   2823   2840  .0354
6284 66.8300   2805   2827  .0357
6285 66.8400   2832   2810  .0353
6286 66.8500   2851   2787  .0351
6287 66.8600   2833   2762  .0353
6288 66.8700   2801   2734  .0357
6289 66.8800   2809   2705  .0356
6290 66.8900   2799   2677  .0357
6291 66.9000   2785   2650  .0359
6292 66.9100   2753   2625  .0363
6293 66.9200   2701   2603  .0370
6294 66.9300   2721   2585  .0368
6295 66.9400   2761   2570  .0362
6296 66.9500   2727   2559  .0367
6297 66.9600   2669   2552  .0375
6298 66.9700   2672   2549  .0374
6299 66.9800   2650   2549  .0377
6300 66.9900   2665   2550  .0375
6301 67.0000   2614   2552  .0383
6302 67.0100   2658   2555  .0376
6303 67.0200   2668   2557  .0375
6304 67.0300   2659   2557  .0376
6305 67.0400   2606   2556  .0384
6306 67.0500   2609   2554  .0383
6307 67.0600   2586   2549  .0387
6308 67.0700   2613   2543  .0383
6309 67.0800   2548   2536  .0392
6310 67.0900   2548   2530  .0392
6311 67.1000   2590   2524  .0386
6312 67.1100   2576   2519  .0388
6313 67.1200   2638   2514  .0379
6314 67.1300   2593   2511  .0386
6315 67.1400   2600   2509  .0385
6316 67.1500   2612   2510  .0383
6317 67.1600   2567   2514  .0390
6318 67.1700   2613   2521  .0383
6319 67.1800   2582   2531  .0387
6320 67.1900   2593   2544  .0386
6321 67.2000   2556   2559  .0391
6322 67.2100   2579   2574  .0388
6323 67.2200   2585   2588  .0387
6324 67.2300   2645   2600  .0378
6325 67.2400   2651   2607  .0377
6326 67.2500   2596   2610  .0385
6327 67.2600   2584   2609  .0387
6328 67.2700   2585   2606  .0387
6329 67.2800   2602   2601  .0384
6330 67.2900   2610   2594  .0383
6331 67.3000   2649   2584  .0378
6332 67.3100   2577   2575  .0388
6333 67.3200   2568   2564  .0389
6334 67.3300   2589   2553  .0386
6335 67.3400   2523   2542  .0396
6336 67.3500   2526   2532  .0396
6337 67.3600   2500   2524  .0400
6338 67.3700   2510   2517  .0398
6339 67.3800   2533   2511  .0395
6340 67.3900   2534   2509  .0395
6341 67.4000   2520   2508  .0397
6342 67.4100   2479   2508  .0403
6343 67.4200   2482   2508  .0403
6344 67.4300   2501   2508  .0400
6345 67.4400   2477   2508  .0404
6346 67.4500   2453   2506  .0408
6347 67.4600   2447   2504  .0409
6348 67.4700   2488   2501  .0402
6349 67.4800   2489   2498  .0402
6350 67.4900   2519   2497  .0397
6351 67.5000   2515   2498  .0398
6352 67.5100   2510   2501  .0398
6353 67.5200   2546   2508  .0393
6354 67.5300   2551   2518  .0392
6355 67.5400   2542   2533  .0393
6356 67.5500   2567   2550  .0390
6357 67.5600   2556   2571  .0391
6358 67.5700   2577   2592  .0388
6359 67.5800   2584   2613  .0387
6360 67.5900   2612   2631  .0383
6361 67.6000   2614   2644  .0383
6362 67.6100   2595   2653  .0385
6363 67.6200   2625   2656  .0381
6364 67.6300   2616   2653  .0382
6365 67.6400   2604   2646  .0384
6366 67.6500   2657   2636  .0376
6367 67.6600   2634   2624  .0380
6368 67.6700   2589   2611  .0386
6369 67.6800   2588   2599  .0386
6370 67.6900   2613   2590  .0383
6371 67.7000   2610   2584  .0383
6372 67.7100   2626   2583  .0381
6373 67.7200   2632   2586  .0380
6374 67.7300   2655   2594  .0377
6375 67.7400   2713   2606  .0369
6376 67.7500   2732   2621  .0366
6377 67.7600   2712   2638  .0369
6378 67.7700   2668   2657  .0375
6379 67.7800   2673   2675  .0374
6380 67.7900   2651   2691  .0377
6381 67.8000   2679   2705  .0373
6382 67.8100   2748   2716  .0364
6383 67.8200   2737   2724  .0365
6384 67.8300   2767   2726  .0361
6385 67.8400   2761   2725  .0362
6386 67.8500   2756   2719  .0363
6387 67.8600   2718   2710  .0368
6388 67.8700   2704   2699  .0370
6389 67.8800   2714   2687  .0368
6390 67.8900   2694   2674  .0371
6391 67.9000   2727   2660  .0367
6392 67.9100   2700   2647  .0370
6393 67.9200   2668   2633  .0375
6394 67.9300   2640   2619  .0379
6395 67.9400   2624   2606  .0381
6396 67.9500   2605   2592  .0384
6397 67.9600   2586   2579  .0387
6398 67.9700   2567   2565  .0390
6399 67.9800   2540   2552  .0394
6400 67.9900   2516   2538  .0397
6401 68.0000   2532   2524  .0395
6402 68.0100   2502   2510  .0400
6403 68.0200   2537   2495  .0394
6404 68.0300   2504   2481  .0399
6405 68.0400   2470   2467  .0405
6406 68.0500   2474   2455  .0404
6407 68.0600   2505   2444  .0399
6408 68.0700   2509   2435  .0399
6409 68.0800   2425   2428  .0412
6410 68.0900   2436   2422  .0411
6411 68.1000   2433   2417  .0411
6412 68.1100   2416   2415  .0414
6413 68.1200   2430   2414  .0412
6414 68.1300   2411   2415  .0415
6415 68.1400   2389   2416  .0419
6416 68.1500   2423   2419  .0413
6417 68.1600   2422   2423  .0413
6418 68.1700   2415   2428  .0414
6419 68.1800   2430   2432  .0412
6420 68.1900   2472   2436  .0405
6421 68.2000   2441   2440  .0410
6422 68.2100   2435   2443  .0411
6423 68.2200   2402   2447  .0416
6424 68.2300   2400   2451  .0417
6425 68.2400   2393   2455  .0418
6426 68.2500   2407   2461  .0415
6427 68.2600   2459   2467  .0407
6428 68.2700   2474   2474  .0404
6429 68.2800   2416   2482  .0414
6430 68.2900   2448   2490  .0408
6431 68.3000   2441   2499  .0410
6432 68.3100   2451   2506  .0408
6433 68.3200   2460   2512  .0407
6434 68.3300   2453   2516  .0408
6435 68.3400   2479   2516  .0403
6436 68.3500   2486   2514  .0402
6437 68.3600   2495   2510  .0401
6438 68.3700   2517   2504  .0397
6439 68.3800   2489   2497  .0402
6440 68.3900   2520   2489  .0397
6441 68.4000   2487   2482  .0402
6442 68.4100   2544   2477  .0393
6443 68.4200   2488   2474  .0402
6444 68.4300   2477   2472  .0404
6445 68.4400   2523   2472  .0396
6446 68.4500   2502   2473  .0400
6447 68.4600   2480   2475  .0403
6448 68.4700   2525   2477  .0396
6449 68.4800   2529   2481  .0395
6450 68.4900   2483   2486  .0403
6451 68.5000   2497   2492  .0400
6452 68.5100   2511   2500  .0398
6453 68.5200   2523   2509  .0396
6454 68.5300   2546   2520  .0393
6455 68.5400   2523   2532  .0396
6456 68.5500   2500   2543  .0400
6457 68.5600   2502   2553  .0400
6458 68.5700   2540   2561  .0394
6459 68.5800   2533   2566  .0395
6460 68.5900   2548   2566  .0392
6461 68.6000   2500   2560  .0400
6462 68.6100   2516   2550  .0397
6463 68.6200   2492   2538  .0401
6464 68.6300   2453   2524  .0408
6465 68.6400   2523   2509  .0396
6466 68.6500   2518   2494  .0397
6467 68.6600   2480   2478  .0403
6468 68.6700   2499   2464  .0400
6469 68.6800   2500   2450  .0400
6470 68.6900   2468   2438  .0405
6471 68.7000   2431   2428  .0411
6472 68.7100   2419   2420  .0413
6473 68.7200   2407   2413  .0415
6474 68.7300   2400   2409  .0417
6475 68.7400   2419   2405  .0413
6476 68.7500   2420   2404  .0413
6477 68.7600   2449   2404  .0408
6478 68.7700   2439   2404  .0410
6479 68.7800   2414   2406  .0414
6480 68.7900   2403   2409  .0416
6481 68.8000   2414   2412  .0414
6482 68.8100   2445   2414  .0409
6483 68.8200   2444   2417  .0409
6484 68.8300   2420   2419  .0413
6485 68.8400   2448   2421  .0408
6486 68.8500   2458   2422  .0407
6487 68.8600   2447   2424  .0409
6488 68.8700   2477   2426  .0404
6489 68.8800   2460   2428  .0407
6490 68.8900   2506   2430  .0399
6491 68.9000   2457   2434  .0407
6492 68.9100   2457   2438  .0407
6493 68.9200   2493   2442  .0401
6494 68.9300   2519   2447  .0397
6495 68.9400   2545   2452  .0393
6496 68.9500   2515   2458  .0398
6497 68.9600   2538   2465  .0394
6498 68.9700   2500   2474  .0400
6499 68.9800   2518   2484  .0397
6500 68.9900   2553   2495  .0392
6501 69.0000   2527   2504  .0396
6502 69.0100   2520   2513  .0397
6503 69.0200   2517   2520  .0397
6504 69.0300   2509   2522  .0399
6505 69.0400   2516   2520  .0397
6506 69.0500   2476   2514  .0404
6507 69.0600   2487   2505  .0402
6508 69.0700   2511   2494  .0398
6509 69.0800   2484   2482  .0403
6510 69.0900   2499   2470  .0400
6511 69.1000   2436   2459  .0411
6512 69.1100   2508   2449  .0399
6513 69.1200   2526   2441  .0396
6514 69.1300   2496   2437  .0401
6515 69.1400   2544   2436  .0393
6516 69.1500   2514   2438  .0398
6517 69.1600   2531   2444  .0395
6518 69.1700   2524   2453  .0396
6519 69.1800   2538   2466  .0394
6520 69.1900   2503   2480  .0400
6521 69.2000   2525   2496  .0396
6522 69.2100   2542   2512  .0393
6523 69.2200   2576   2527  .0388
6524 69.2300   2545   2540  .0393
6525 69.2400   2535   2552  .0394
6526 69.2500   2538   2563  .0394
6527 69.2600   2580   2570  .0388
6528 69.2700   2561   2575  .0390
6529 69.2800   2592   2575  .0386
6530 69.2900   2608   2572  .0383
6531 69.3000   2592   2567  .0386
6532 69.3100   2610   2561  .0383
6533 69.3200   2637   2553  .0379
6534 69.3300   2589   2544  .0386
6535 69.3400   2574   2534  .0389
6536 69.3500   2559   2523  .0391
6537 69.3600   2587   2511  .0387
6538 69.3700   2559   2498  .0391
6539 69.3800   2530   2486  .0395
6540 69.3900   2584   2474  .0387
6541 69.4000   2543   2463  .0393
6542 69.4100   2496   2452  .0401
6543 69.4200   2496   2443  .0401
6544 69.4300   2516   2436  .0397
6545 69.4400   2501   2430  .0400
6546 69.4500   2447   2426  .0409
6547 69.4600   2434   2425  .0411
6548 69.4700   2436   2425  .0411
6549 69.4800   2423   2425  .0413
6550 69.4900   2444   2427  .0409
6551 69.5000   2431   2430  .0411
6552 69.5100   2458   2432  .0407
6553 69.5200   2452   2435  .0408
6554 69.5300   2460   2437  .0407
6555 69.5400   2446   2441  .0409
6556 69.5500   2450   2445  .0408
6557 69.5600   2467   2450  .0405
6558 69.5700   2419   2455  .0413
6559 69.5800   2409   2460  .0415
6560 69.5900   2454   2464  .0407
6561 69.6000   2475   2467  .0404
6562 69.6100   2451   2468  .0408
6563 69.6200   2474   2467  .0404
6564 69.6300   2466   2465  .0406
6565 69.6400   2487   2461  .0402
6566 69.6500   2483   2456  .0403
6567 69.6600   2454   2448  .0407
6568 69.6700   2416   2440  .0414
6569 69.6800   2407   2431  .0415
6570 69.6900   2422   2422  .0413
6571 69.7000   2422   2414  .0413
6572 69.7100   2436   2406  .0411
6573 69.7200   2435   2398  .0411
6574 69.7300   2419   2391  .0413
6575 69.7400   2427   2384  .0412
6576 69.7500   2408   2379  .0415
6577 69.7600   2365   2375  .0423
6578 69.7700   2374   2373  .0421
6579 69.7800   2398   2371  .0417
6580 69.7900   2386   2371  .0419
6581 69.8000   2427   2372  .0412
6582 69.8100   2456   2374  .0407
6583 69.8200   2427   2378  .0412
6584 69.8300   2448   2382  .0408
6585 69.8400   2445   2386  .0409
6586 69.8500   2480   2390  .0403
6587 69.8600   2444   2393  .0409
6588 69.8700   2431   2396  .0411
6589 69.8800   2481   2398  .0403
6590 69.8900   2497   2400  .0400
6591 69.9000   2447   2400  .0409
6592 69.9100   2477   2400  .0404
6593 69.9200   2478   2400  .0404
6594 69.9300   2483   2399  .0403
6595 69.9400   2495   2397  .0401
6596 69.9500   2503   2394  .0400
6597 69.9600   2528   2391  .0396
6598 69.9700   2524   2387  .0396
6599 69.9800   2494   2383  .0401
6600 69.9900   2468   2379  .0405
6601 70.0000   2504   2375  .0399
6602 70.0100   2475   2371  .0404
6603 70.0200   2495   2368  .0401
6604 70.0300   2473   2365  .0404
6605 70.0400   2520   2361  .0397
6606 70.0500   2438   2359  .0410
6607 70.0600   2473   2357  .0404
6608 70.0700   2507   2356  .0399
6609 70.0800   2497   2355  .0400
6610 70.0900   2476   2356  .0404
6611 70.1000   2474   2358  .0404
6612 70.1100   2484   2360  .0403
6613 70.1200   2458   2364  .0407
6614 70.1300   2489   2369  .0402
6615 70.1400   2469   2375  .0405
6616 70.1500   2470   2382  .0405
6617 70.1600   2486   2390  .0402
6618 70.1700   2523   2399  .0396
6619 70.1800   2492   2409  .0401
6620 70.1900   2497   2420  .0400
6621 70.2000   2552   2433  .0392
6622 70.2100   2558   2447  .0391
6623 70.2200   2589   2464  .0386
6624 70.2300   2585   2484  .0387
6625 70.2400   2582   2505  .0387
6626 70.2500   2536   2528  .0394
6627 70.2600   2582   2552  .0387
6628 70.2700   2586   2573  .0387
6629 70.2800   2595   2592  .0385
6630 70.2900   2601   2605  .0384
6631 70.3000   2619   2612  .0382
6632 70.3100   2682   2614  .0373
6633 70.3200   2685   2613  .0372
6634 70.3300   2599   2611  .0385
6635 70.3400   2624   2608  .0381
6636 70.3500   2652   2603  .0377
6637 70.3600   2644   2597  .0378
6638 70.3700   2615   2590  .0382
6639 70.3800   2676   2581  .0374
6640 70.3900   2646   2570  .0378
6641 70.4000   2622   2557  .0381
6642 70.4100   2607   2543  .0384
6643 70.4200   2602   2529  .0384
6644 70.4300   2603   2516  .0384
6645 70.4400   2599   2503  .0385
6646 70.4500   2607   2492  .0384
6647 70.4600   2529   2482  .0395
6648 70.4700   2561   2475  .0390
6649 70.4800   2565   2469  .0390
6650 70.4900   2523   2464  .0396
6651 70.5000   2521   2461  .0397
6652 70.5100   2527   2458  .0396
6653 70.5200   2520   2456  .0397
6654 70.5300   2508   2452  .0399
6655 70.5400   2497   2448  .0400
6656 70.5500   2510   2444  .0398
6657 70.5600   2502   2440  .0400
6658 70.5700   2482   2437  .0403
6659 70.5800   2517   2435  .0397
6660 70.5900   2513   2434  .0398
6661 70.6000   2501   2434  .0400
6662 70.6100   2518   2438  .0397
6663 70.6200   2506   2444  .0399
6664 70.6300   2554   2454  .0392
6665 70.6400   2544   2466  .0393
6666 70.6500   2561   2480  .0390
6667 70.6600   2536   2495  .0394
6668 70.6700   2525   2510  .0396
6669 70.6800   2565   2522  .0390
6670 70.6900   2549   2530  .0392
6671 70.7000   2529   2534  .0395
6672 70.7100   2549   2533  .0392
6673 70.7200   2578   2530  .0388
6674 70.7300   2588   2525  .0386
6675 70.7400   2561   2518  .0390
6676 70.7500   2578   2510  .0388
6677 70.7600   2545   2502  .0393
6678 70.7700   2563   2494  .0390
6679 70.7800   2582   2486  .0387
6680 70.7900   2524   2478  .0396
6681 70.8000   2510   2470  .0398
6682 70.8100   2502   2461  .0400
6683 70.8200   2496   2452  .0401
6684 70.8300   2477   2443  .0404
6685 70.8400   2494   2433  .0401
6686 70.8500   2456   2424  .0407
6687 70.8600   2436   2414  .0411
6688 70.8700   2413   2405  .0414
6689 70.8800   2382   2395  .0420
6690 70.8900   2379   2387  .0420
6691 70.9000   2348   2378  .0426
6692 70.9100   2326   2371  .0430
6693 70.9200   2333   2364  .0429
6694 70.9300   2360   2358  .0424
6695 70.9400   2341   2352  .0427
6696 70.9500   2329   2347  .0429
6697 70.9600   2330   2344  .0429
6698 70.9700   2336   2341  .0428
6699 70.9800   2306   2340  .0434
6700 70.9900   2346   2340  .0426
6701 71.0000   2372   2343  .0422
6702 71.0100   2415   2347  .0414
6703 71.0200   2416   2355  .0414
6704 71.0300   2398   2366  .0417
6705 71.0400   2391   2380  .0418
6706 71.0500   2433   2398  .0411
6707 71.0600   2450   2419  .0408
6708 71.0700   2499   2443  .0400
6709 71.0800   2506   2468  .0399
6710 71.0900   2527   2493  .0396
6711 71.1000   2505   2517  .0399
6712 71.1100   2550   2538  .0392
6713 71.1200   2570   2556  .0389
6714 71.1300   2568   2571  .0389
6715 71.1400   2603   2582  .0384
6716 71.1500   2574   2590  .0389
6717 71.1600   2575   2595  .0388
6718 71.1700   2559   2597  .0391
6719 71.1800   2569   2597  .0389
6720 71.1900   2608   2597  .0383
6721 71.2000   2639   2597  .0379
6722 71.2100   2662   2596  .0376
6723 71.2200   2648   2596  .0378
6724 71.2300   2638   2596  .0379
6725 71.2400   2598   2599  .0385
6726 71.2500   2585   2603  .0387
6727 71.2600   2524   2608  .0396
6728 71.2700   2526   2613  .0396
6729 71.2800   2571   2618  .0389
6730 71.2900   2671   2620  .0374
6731 71.3000   2656   2620  .0377
6732 71.3100   2605   2617  .0384
6733 71.3200   2566   2610  .0390
6734 71.3300   2574   2600  .0389
6735 71.3400   2594   2587  .0386
6736 71.3500   2540   2572  .0394
6737 71.3600   2579   2557  .0388
6738 71.3700   2600   2542  .0385
6739 71.3800   2573   2529  .0389
6740 71.3900   2600   2517  .0385
6741 71.4000   2565   2508  .0390
6742 71.4100   2493   2501  .0401
6743 71.4200   2497   2498  .0400
6744 71.4300   2472   2496  .0405
6745 71.4400   2506   2500  .0399
6746 71.4500   2575   2506  .0388
6747 71.4600   2566   2515  .0390
6748 71.4700   2497   2526  .0400
6749 71.4800   2557   2538  .0391
6750 71.4900   2562   2551  .0390
6751 71.5000   2554   2563  .0392
6752 71.5100   2563   2573  .0390
6753 71.5200   2561   2579  .0390
6754 71.5300   2562   2582  .0390
6755 71.5400   2593   2582  .0386
6756 71.5500   2575   2580  .0388
6757 71.5600   2549   2577  .0392
6758 71.5700   2546   2572  .0393
6759 71.5800   2603   2567  .0384
6760 71.5900   2568   2563  .0389
6761 71.6000   2610   2559  .0383
6762 71.6100   2630   2556  .0380
6763 71.6200   2655   2552  .0377
6764 71.6300   2585   2549  .0387
6765 71.6400   2570   2545  .0389
6766 71.6500   2568   2542  .0389
6767 71.6600   2534   2539  .0395
6768 71.6700   2534   2535  .0395
6769 71.6800   2536   2531  .0394
6770 71.6900   2544   2526  .0393
6771 71.7000   2557   2519  .0391
6772 71.7100   2568   2510  .0389
6773 71.7200   2603   2500  .0384
6774 71.7300   2535   2490  .0394
6775 71.7400   2506   2480  .0399
6776 71.7500   2529   2469  .0395
6777 71.7600   2503   2459  .0400
6778 71.7700   2493   2449  .0401
6779 71.7800   2499   2440  .0400
6780 71.7900   2541   2433  .0394
6781 71.8000   2550   2428  .0392
6782 71.8100   2536   2424  .0394
6783 71.8200   2544   2421  .0393
6784 71.8300   2517   2422  .0397
6785 71.8400   2526   2426  .0396
6786 71.8500   2508   2433  .0399
6787 71.8600   2540   2443  .0394
6788 71.8700   2531   2458  .0395
6789 71.8800   2530   2478  .0395
6790 71.8900   2558   2502  .0391
6791 71.9000   2562   2531  .0390
6792 71.9100   2544   2563  .0393
6793 71.9200   2587   2597  .0387
6794 71.9300   2600   2629  .0385
6795 71.9400   2601   2658  .0384
6796 71.9500   2617   2681  .0382
6797 71.9600   2614   2696  .0383
6798 71.9700   2647   2701  .0378
6799 71.9800   2657   2700  .0376
6800 71.9900   2623   2693  .0381
6801 72.0000   2611   2683  .0383
6802 72.0100   2630   2672  .0380
6803 72.0200   2633   2662  .0380
6804 72.0300   2652   2653  .0377
6805 72.0400   2679   2646  .0373
6806 72.0500   2615   2643  .0382
6807 72.0600   2608   2642  .0383
6808 72.0700   2677   2644  .0374
6809 72.0800   2651   2645  .0377
6810 72.0900   2589   2646  .0386
6811 72.1000   2584   2644  .0387
6812 72.1100   2561   2637  .0390
6813 72.1200   2567   2627  .0390
6814 72.1300   2614   2615  .0383
6815 72.1400   2592   2603  .0386
6816 72.1500   2506   2590  .0399
6817 72.1600   2548   2577  .0392
6818 72.1700   2528   2565  .0396
6819 72.1800   2508   2553  .0399
6820 72.1900   2514   2542  .0398
6821 72.2000   2508   2531  .0399
6822 72.2100   2495   2518  .0401
6823 72.2200   2484   2506  .0403
6824 72.2300   2442   2493  .0410
6825 72.2400   2436   2480  .0411
6826 72.2500   2465   2468  .0406
6827 72.2600   2464   2457  .0406
6828 72.2700   2413   2447  .0414
6829 72.2800   2403   2439  .0416
6830 72.2900   2435   2432  .0411
6831 72.3000   2402   2428  .0416
6832 72.3100   2383   2425  .0420
6833 72.3200   2391   2424  .0418
6834 72.3300   2379   2425  .0420
6835 72.3400   2391   2427  .0418
6836 72.3500   2397   2431  .0417
6837 72.3600   2397   2435  .0417
6838 72.3700   2393   2440  .0418
6839 72.3800   2423   2445  .0413
6840 72.3900   2439   2449  .0410
6841 72.4000   2423   2451  .0413
6842 72.4100   2392   2451  .0418
6843 72.4200   2424   2451  .0413
6844 72.4300   2419   2448  .0413
6845 72.4400   2420   2444  .0413
6846 72.4500   2418   2438  .0414
6847 72.4600   2400   2431  .0417
6848 72.4700   2393   2423  .0418
6849 72.4800   2384   2415  .0419
6850 72.4900   2379   2407  .0420
6851 72.5000   2366   2398  .0423
6852 72.5100   2357   2390  .0424
6853 72.5200   2360   2382  .0424
6854 72.5300   2383   2375  .0420
6855 72.5400   2379   2368  .0420
6856 72.5500   2328   2362  .0430
6857 72.5600   2288   2357  .0437
6858 72.5700   2303   2353  .0434
6859 72.5800   2328   2349  .0430
6860 72.5900   2343   2346  .0427
6861 72.6000   2389   2343  .0419
6862 72.6100   2343   2342  .0427
6863 72.6200   2333   2341  .0429
6864 72.6300   2320   2340  .0431
6865 72.6400   2277   2339  .0439
6866 72.6500   2295   2339  .0436
6867 72.6600   2334   2340  .0428
6868 72.6700   2316   2341  .0432
6869 72.6800   2325   2342  .0430
6870 72.6900   2331   2345  .0429
6871 72.7000   2312   2349  .0433
6872 72.7100   2322   2354  .0431
6873 72.7200   2344   2360  .0427
6874 72.7300   2336   2366  .0428
6875 72.7400   2357   2373  .0424
6876 72.7500   2378   2381  .0421
6877 72.7600   2353   2388  .0425
6878 72.7700   2325   2394  .0430
6879 72.7800   2380   2399  .0420
6880 72.7900   2392   2403  .0418
6881 72.8000   2409   2405  .0415
6882 72.8100   2451   2405  .0408
6883 72.8200   2436   2402  .0411
6884 72.8300   2420   2400  .0413
6885 72.8400   2404   2398  .0416
6886 72.8500   2417   2397  .0414
6887 72.8600   2392   2397  .0418
6888 72.8700   2364   2399  .0423
6889 72.8800   2409   2403  .0415
6890 72.8900   2388   2409  .0419
6891 72.9000   2393   2418  .0418
6892 72.9100   2413   2428  .0414
6893 72.9200   2435   2440  .0411
6894 72.9300   2430   2451  .0412
6895 72.9400   2429   2461  .0412
6896 72.9500   2437   2468  .0410
6897 72.9600   2446   2474  .0409
6898 72.9700   2474   2477  .0404
6899 72.9800   2482   2477  .0403
6900 72.9900   2430   2474  .0412
6901 73.0000   2458   2468  .0407
6902 73.0100   2485   2462  .0402
6903 73.0200   2455   2455  .0407
6904 73.0300   2477   2449  .0404
6905 73.0400   2432   2444  .0411
6906 73.0500   2502   2440  .0400
6907 73.0600   2482   2437  .0403
6908 73.0700   2461   2436  .0406
6909 73.0800   2489   2434  .0402
6910 73.0900   2467   2435  .0405
6911 73.1000   2426   2436  .0412
6912 73.1100   2462   2438  .0406
6913 73.1200   2493   2441  .0401
6914 73.1300   2509   2445  .0399
6915 73.1400   2448   2450  .0408
6916 73.1500   2440   2455  .0410
6917 73.1600   2442   2461  .0410
6918 73.1700   2444   2466  .0409
6919 73.1800   2476   2471  .0404
6920 73.1900   2448   2474  .0408
6921 73.2000   2451   2476  .0408
6922 73.2100   2495   2476  .0401
6923 73.2200   2497   2475  .0400
6924 73.2300   2523   2473  .0396
6925 73.2400   2494   2470  .0401
6926 73.2500   2483   2467  .0403
6927 73.2600   2486   2462  .0402
6928 73.2700   2463   2455  .0406
6929 73.2800   2498   2449  .0400
6930 73.2900   2455   2443  .0407
6931 73.3000   2501   2438  .0400
6932 73.3100   2485   2436  .0402
6933 73.3200   2509   2435  .0399
6934 73.3300   2478   2437  .0404
6935 73.3400   2436   2442  .0411
6936 73.3500   2380   2449  .0420
6937 73.3600   2447   2459  .0409
6938 73.3700   2483   2470  .0403
6939 73.3800   2469   2481  .0405
6940 73.3900   2453   2491  .0408
6941 73.4000   2448   2498  .0408
6942 73.4100   2459   2502  .0407
6943 73.4200   2466   2502  .0406
6944 73.4300   2430   2501  .0412
6945 73.4400   2399   2498  .0417
6946 73.4500   2394   2493  .0418
6947 73.4600   2375   2486  .0421
6948 73.4700   2404   2479  .0416
6949 73.4800   2419   2471  .0413
6950 73.4900   2422   2464  .0413
6951 73.5000   2418   2458  .0414
6952 73.5100   2413   2452  .0414
6953 73.5200   2467   2448  .0405
6954 73.5300   2412   2444  .0415
6955 73.5400   2403   2442  .0416
6956 73.5500   2403   2440  .0416
6957 73.5600   2404   2438  .0416
6958 73.5700   2408   2437  .0415
6959 73.5800   2423   2436  .0413
6960 73.5900   2412   2435  .0415
6961 73.6000   2418   2435  .0414
6962 73.6100   2377   2436  .0421
6963 73.6200   2383   2438  .0420
6964 73.6300   2371   2440  .0422
6965 73.6400   2391   2442  .0418
6966 73.6500   2406   2444  .0416
6967 73.6600   2391   2444  .0418
6968 73.6700   2345   2442  .0426
6969 73.6800   2349   2438  .0426
6970 73.6900   2318   2434  .0431
6971 73.7000   2343   2428  .0427
6972 73.7100   2346   2422  .0426
6973 73.7200   2382   2416  .0420
6974 73.7300   2358   2410  .0424
6975 73.7400   2389   2403  .0419
6976 73.7500   2391   2397  .0418
6977 73.7600   2402   2391  .0416
6978 73.7700   2384   2385  .0419
6979 73.7800   2361   2381  .0424
6980 73.7900   2342   2377  .0427
6981 73.8000   2373   2375  .0421
6982 73.8100   2385   2374  .0419
6983 73.8200   2416   2374  .0414
6984 73.8300   2394   2375  .0418
6985 73.8400   2395   2378  .0418
6986 73.8500   2397   2382  .0417
6987 73.8600   2397   2386  .0417
6988 73.8700   2380   2391  .0420
6989 73.8800   2413   2395  .0414
6990 73.8900   2406   2398  .0416
6991 73.9000   2406   2401  .0416
6992 73.9100   2372   2403  .0422
6993 73.9200   2378   2405  .0421
6994 73.9300   2411   2408  .0415
6995 73.9400   2445   2412  .0409
6996 73.9500   2454   2418  .0407
6997 73.9600   2425   2426  .0412
6998 73.9700   2433   2437  .0411
6999 73.9800   2439   2450  .0410
7000 73.9900   2462   2467  .0406
7001 74.0000   2516   2485  .0397
7002 74.0100   2521   2506  .0397
7003 74.0200   2520   2529  .0397
7004 74.0300   2558   2552  .0391
7005 74.0400   2571   2575  .0389
7006 74.0500   2515   2596  .0398
7007 74.0600   2556   2615  .0391
7008 74.0700   2578   2631  .0388
7009 74.0800   2628   2643  .0381
7010 74.0900   2603   2652  .0384
7011 74.1000   2593   2658  .0386
7012 74.1100   2612   2665  .0383
7013 74.1200   2626   2671  .0381
7014 74.1300   2642   2676  .0379
7015 74.1400   2724   2680  .0367
7016 74.1500   2695   2684  .0371
7017 74.1600   2692   2686  .0371
7018 74.1700   2710   2686  .0369
7019 74.1800   2712   2685  .0369
7020 74.1900   2709   2681  .0369
7021 74.2000   2697   2676  .0371
7022 74.2100   2677   2669  .0374
7023 74.2200   2712   2660  .0369
7024 74.2300   2711   2650  .0369
7025 74.2400   2712   2638  .0369
7026 74.2500   2676   2625  .0374
7027 74.2600   2668   2612  .0375
7028 74.2700   2653   2599  .0377
7029 74.2800   2598   2586  .0385
7030 74.2900   2601   2573  .0384
7031 74.3000   2590   2563  .0386
7032 74.3100   2575   2554  .0388
7033 74.3200   2561   2548  .0390
7034 74.3300   2557   2544  .0391
7035 74.3400   2531   2542  .0395
7036 74.3500   2529   2541  .0395
7037 74.3600   2506   2540  .0399
7038 74.3700   2521   2539  .0397
7039 74.3800   2517   2538  .0397
7040 74.3900   2505   2538  .0399
7041 74.4000   2504   2537  .0399
7042 74.4100   2556   2537  .0391
7043 74.4200   2518   2537  .0397
7044 74.4300   2507   2536  .0399
7045 74.4400   2511   2536  .0398
7046 74.4500   2458   2534  .0407
7047 74.4600   2464   2531  .0406
7048 74.4700   2462   2528  .0406
7049 74.4800   2496   2524  .0401
7050 74.4900   2457   2518  .0407
7051 74.5000   2496   2512  .0401
7052 74.5100   2471   2504  .0405
7053 74.5200   2431   2494  .0411
7054 74.5300   2419   2486  .0413
7055 74.5400   2453   2478  .0408
7056 74.5500   2405   2470  .0416
7057 74.5600   2439   2463  .0410
7058 74.5700   2438   2457  .0410
7059 74.5800   2429   2451  .0412
7060 74.5900   2406   2446  .0416
7061 74.6000   2377   2441  .0421
7062 74.6100   2361   2435  .0424
7063 74.6200   2382   2430  .0420
7064 74.6300   2361   2426  .0424
7065 74.6400   2361   2422  .0424
7066 74.6500   2388   2418  .0419
7067 74.6600   2341   2416  .0427
7068 74.6700   2401   2413  .0416
7069 74.6800   2434   2412  .0411
7070 74.6900   2389   2409  .0419
7071 74.7000   2389   2407  .0419
7072 74.7100   2373   2403  .0421
7073 74.7200   2362   2399  .0423
7074 74.7300   2352   2394  .0425
7075 74.7400   2320   2389  .0431
7076 74.7500   2287   2384  .0437
7077 74.7600   2382   2379  .0420
7078 74.7700   2346   2374  .0426
7079 74.7800   2375   2369  .0421
7080 74.7900   2376   2364  .0421
7081 74.8000   2398   2361  .0417
7082 74.8100   2348   2357  .0426
7083 74.8200   2314   2355  .0432
7084 74.8300   2344   2353  .0427
7085 74.8400   2349   2352  .0426
7086 74.8500   2357   2352  .0424
7087 74.8600   2338   2353  .0428
7088 74.8700   2377   2355  .0421
7089 74.8800   2370   2358  .0422
7090 74.8900   2362   2363  .0423
7091 74.9000   2355   2368  .0425
7092 74.9100   2341   2374  .0427
7093 74.9200   2377   2380  .0421
7094 74.9300   2353   2386  .0425
7095 74.9400   2380   2392  .0420
7096 74.9500   2396   2396  .0417
7097 74.9600   2416   2400  .0414
7098 74.9700   2450   2403  .0408
7099 74.9800   2445   2406  .0409
7100 74.9900   2438   2410  .0410
7101 75.0000   2433   2412  .0411
7102 75.0100   2419   2415  .0413
7103 75.0200   2413   2417  .0414
7104 75.0300   2424   2418  .0413
7105 75.0400   2442   2418  .0410
7106 75.0500   2437   2417  .0410
7107 75.0600   2416   2417  .0414
7108 75.0700   2418   2417  .0414
7109 75.0800   2406   2417  .0416
7110 75.0900   2415   2419  .0414
7111 75.1000   2422   2423  .0413
7112 75.1100   2443   2427  .0409
7113 75.1200   2437   2433  .0410
7114 75.1300   2439   2440  .0410
7115 75.1400   2450   2447  .0408
7116 75.1500   2444   2454  .0409
7117 75.1600   2438   2459  .0410
7118 75.1700   2466   2463  .0406
7119 75.1800   2458   2464  .0407
7120 75.1900   2476   2464  .0404
7121 75.2000   2489   2463  .0402
7122 75.2100   2472   2461  .0405
7123 75.2200   2452   2459  .0408
7124 75.2300   2439   2455  .0410
7125 75.2400   2417   2452  .0414
7126 75.2500   2416   2450  .0414
7127 75.2600   2427   2447  .0412
7128 75.2700   2455   2445  .0407
7129 75.2800   2466   2444  .0406
7130 75.2900   2441   2443  .0410
7131 75.3000   2429   2442  .0412
7132 75.3100   2441   2441  .0410
7133 75.3200   2441   2440  .0410
7134 75.3300   2466   2439  .0406
7135 75.3400   2453   2437  .0408
7136 75.3500   2451   2434  .0408
7137 75.3600   2423   2430  .0413
7138 75.3700   2379   2426  .0420
7139 75.3800   2349   2423  .0426
7140 75.3900   2388   2420  .0419
7141 75.4000   2403   2417  .0416
7142 75.4100   2407   2415  .0415
7143 75.4200   2406   2413  .0416
7144 75.4300   2406   2412  .0416
7145 75.4400   2363   2410  .0423
7146 75.4500   2393   2409  .0418
7147 75.4600   2377   2408  .0421
7148 75.4700   2346   2408  .0426
7149 75.4800   2290   2408  .0437
7150 75.4900   2320   2408  .0431
7151 75.5000   2301   2408  .0435
7152 75.5100   2272   2408  .0440
7153 75.5200   2293   2406  .0436
7154 75.5300   2326   2404  .0430
7155 75.5400   2296   2400  .0436
7156 75.5500   2301   2398  .0435
7157 75.5600   2316   2395  .0432
7158 75.5700   2319   2392  .0431
7159 75.5800   2305   2390  .0434
7160 75.5900   2310   2388  .0433
7161 75.6000   2332   2386  .0429
7162 75.6100   2300   2383  .0435
7163 75.6200   2253   2381  .0444
7164 75.6300   2281   2379  .0438
7165 75.6400   2319   2376  .0431
7166 75.6500   2308   2373  .0433
7167 75.6600   2289   2369  .0437
7168 75.6700   2322   2366  .0431
7169 75.6800   2291   2362  .0436
7170 75.6900   2297   2359  .0435
7171 75.7000   2310   2356  .0433
7172 75.7100   2311   2354  .0433
7173 75.7200   2272   2352  .0440
7174 75.7300   2222   2351  .0450
7175 75.7400   2245   2351  .0445
7176 75.7500   2262   2352  .0442
7177 75.7600   2229   2355  .0449
7178 75.7700   2272   2359  .0440
7179 75.7800   2270   2365  .0441
7180 75.7900   2254   2373  .0444
7181 75.8000   2315   2383  .0432
7182 75.8100   2312   2394  .0433
7183 75.8200   2282   2407  .0438
7184 75.8300   2304   2420  .0434
7185 75.8400   2334   2432  .0428
7186 75.8500   2306   2443  .0434
7187 75.8600   2291   2452  .0436
7188 75.8700   2299   2457  .0435
7189 75.8800   2336   2459  .0428
7190 75.8900   2365   2458  .0423
7191 75.9000   2323   2455  .0430
7192 75.9100   2360   2452  .0424
7193 75.9200   2363   2447  .0423
7194 75.9300   2386   2443  .0419
7195 75.9400   2351   2440  .0425
7196 75.9500   2339   2437  .0428
7197 75.9600   2346   2436  .0426
7198 75.9700   2360   2436  .0424
7199 75.9800   2375   2438  .0421
7200 75.9900   2368   2441  .0422
7201 76.0000   2359   2445  .0424
7202 76.0100   2396   2449  .0417
7203 76.0200   2363   2454  .0423
7204 76.0300   2406   2459  .0416
7205 76.0400   2403   2465  .0416
7206 76.0500   2347   2472  .0426
7207 76.0600   2408   2480  .0415
7208 76.0700   2365   2488  .0423
7209 76.0800   2400   2495  .0417
7210 76.0900   2400   2501  .0417
7211 76.1000   2414   2503  .0414
7212 76.1100   2417   2502  .0414
7213 76.1200   2393   2498  .0418
7214 76.1300   2360   2491  .0424
7215 76.1400   2387   2484  .0419
7216 76.1500   2393   2477  .0418
7217 76.1600   2379   2469  .0420
7218 76.1700   2364   2461  .0423
7219 76.1800   2435   2453  .0411
7220 76.1900   2402   2446  .0416
7221 76.2000   2362   2439  .0423
7222 76.2100   2372   2431  .0422
7223 76.2200   2355   2424  .0425
7224 76.2300   2366   2418  .0423
7225 76.2400   2323   2411  .0430
7226 76.2500   2336   2406  .0428
7227 76.2600   2362   2401  .0423
7228 76.2700   2336   2397  .0428
7229 76.2800   2358   2393  .0424
7230 76.2900   2312   2390  .0433
7231 76.3000   2341   2388  .0427
7232 76.3100   2343   2386  .0427
7233 76.3200   2352   2385  .0425
7234 76.3300   2344   2385  .0427
7235 76.3400   2327   2386  .0430
7236 76.3500   2329   2389  .0429
7237 76.3600   2318   2393  .0431
7238 76.3700   2344   2398  .0427
7239 76.3800   2339   2405  .0428
7240 76.3900   2312   2411  .0433
7241 76.4000   2301   2417  .0435
7242 76.4100   2339   2423  .0428
7243 76.4200   2305   2426  .0434
7244 76.4300   2337   2427  .0428
7245 76.4400   2354   2426  .0425
7246 76.4500   2338   2425  .0428
7247 76.4600   2343   2423  .0427
7248 76.4700   2345   2422  .0426
7249 76.4800   2350   2420  .0426
7250 76.4900   2339   2419  .0428
7251 76.5000   2329   2420  .0429
7252 76.5100   2305   2421  .0434
7253 76.5200   2353   2423  .0425
7254 76.5300   2370   2426  .0422
7255 76.5400   2377   2430  .0421
7256 76.5500   2359   2435  .0424
7257 76.5600   2364   2441  .0423
7258 76.5700   2394   2448  .0418
7259 76.5800   2410   2457  .0415
7260 76.5900   2435   2467  .0411
7261 76.6000   2455   2479  .0407
7262 76.6100   2455   2491  .0407
7263 76.6200   2419   2503  .0413
7264 76.6300   2399   2515  .0417
7265 76.6400   2430   2524  .0412
7266 76.6500   2419   2531  .0413
7267 76.6600   2416   2536  .0414
7268 76.6700   2468   2540  .0405
7269 76.6800   2476   2542  .0404
7270 76.6900   2475   2545  .0404
7271 76.7000   2516   2548  .0397
7272 76.7100   2476   2553  .0404
7273 76.7200   2516   2559  .0397
7274 76.7300   2522   2566  .0397
7275 76.7400   2560   2573  .0391
7276 76.7500   2549   2578  .0392
7277 76.7600   2555   2582  .0391
7278 76.7700   2532   2584  .0395
7279 76.7800   2518   2583  .0397
7280 76.7900   2569   2579  .0389
7281 76.8000   2565   2573  .0390
7282 76.8100   2560   2567  .0391
7283 76.8200   2587   2561  .0387
7284 76.8300   2556   2555  .0391
7285 76.8400   2565   2550  .0390
7286 76.8500   2536   2545  .0394
7287 76.8600   2516   2540  .0397
7288 76.8700   2524   2535  .0396
7289 76.8800   2491   2531  .0401
7290 76.8900   2512   2526  .0398
7291 76.9000   2511   2520  .0398
7292 76.9100   2509   2514  .0399
7293 76.9200   2522   2507  .0397
7294 76.9300   2479   2499  .0403
7295 76.9400   2478   2491  .0404
7296 76.9500   2461   2483  .0406
7297 76.9600   2421   2474  .0413
7298 76.9700   2420   2466  .0413
7299 76.9800   2435   2458  .0411
7300 76.9900   2414   2451  .0414
7301 77.0000   2386   2444  .0419
7302 77.0100   2437   2438  .0410
7303 77.0200   2456   2432  .0407
7304 77.0300   2422   2428  .0413
7305 77.0400   2437   2426  .0410
7306 77.0500   2405   2425  .0416
7307 77.0600   2402   2426  .0416
7308 77.0700   2384   2429  .0419
7309 77.0800   2401   2434  .0416
7310 77.0900   2425   2441  .0412
7311 77.1000   2433   2450  .0411
7312 77.1100   2422   2459  .0413
7313 77.1200   2441   2470  .0410
7314 77.1300   2460   2481  .0407
7315 77.1400   2445   2492  .0409
7316 77.1500   2448   2500  .0408
7317 77.1600   2414   2507  .0414
7318 77.1700   2493   2513  .0401
7319 77.1800   2498   2518  .0400
7320 77.1900   2543   2521  .0393
7321 77.2000   2518   2523  .0397
7322 77.2100   2498   2524  .0400
7323 77.2200   2571   2526  .0389
7324 77.2300   2559   2527  .0391
7325 77.2400   2537   2529  .0394
7326 77.2500   2476   2530  .0404
7327 77.2600   2512   2530  .0398
7328 77.2700   2480   2531  .0403
7329 77.2800   2442   2531  .0410
7330 77.2900   2478   2530  .0404
7331 77.3000   2442   2528  .0410
7332 77.3100   2450   2524  .0408
7333 77.3200   2473   2518  .0404
7334 77.3300   2481   2510  .0403
7335 77.3400   2419   2502  .0413
7336 77.3500   2454   2494  .0407
7337 77.3600   2471   2487  .0405
7338 77.3700   2435   2481  .0411
7339 77.3800   2444   2477  .0409
7340 77.3900   2475   2476  .0404
7341 77.4000   2445   2477  .0409
7342 77.4100   2399   2482  .0417
7343 77.4200   2465   2490  .0406
7344 77.4300   2467   2500  .0405
7345 77.4400   2446   2512  .0409
7346 77.4500   2467   2524  .0405
7347 77.4600   2461   2536  .0406
7348 77.4700   2452   2545  .0408
7349 77.4800   2422   2550  .0413
7350 77.4900   2402   2553  .0416
7351 77.5000   2439   2553  .0410
7352 77.5100   2490   2552  .0402
7353 77.5200   2500   2550  .0400
7354 77.5300   2435   2548  .0411
7355 77.5400   2448   2545  .0408
7356 77.5500   2450   2544  .0408
7357 77.5600   2460   2543  .0407
7358 77.5700   2495   2543  .0401
7359 77.5800   2495   2543  .0401
7360 77.5900   2479   2544  .0403
7361 77.6000   2487   2545  .0402
7362 77.6100   2470   2545  .0405
7363 77.6200   2480   2546  .0403
7364 77.6300   2478   2547  .0404
7365 77.6400   2482   2549  .0403
7366 77.6500   2515   2550  .0398
7367 77.6600   2528   2551  .0396
7368 77.6700   2530   2550  .0395
7369 77.6800   2518   2547  .0397
7370 77.6900   2510   2540  .0398
7371 77.7000   2525   2532  .0396
7372 77.7100   2520   2523  .0397
7373 77.7200   2489   2513  .0402
7374 77.7300   2496   2504  .0401
7375 77.7400   2443   2495  .0409
7376 77.7500   2458   2488  .0407
7377 77.7600   2455   2481  .0407
7378 77.7700   2449   2476  .0408
7379 77.7800   2492   2473  .0401
7380 77.7900   2483   2470  .0403
7381 77.8000   2481   2468  .0403
7382 77.8100   2471   2466  .0405
7383 77.8200   2494   2465  .0401
7384 77.8300   2472   2462  .0405
7385 77.8400   2435   2459  .0411
7386 77.8500   2463   2456  .0406
7387 77.8600   2473   2454  .0404
7388 77.8700   2437   2450  .0410
7389 77.8800   2449   2447  .0408
7390 77.8900   2394   2444  .0418
7391 77.9000   2392   2441  .0418
7392 77.9100   2456   2438  .0407
7393 77.9200   2441   2436  .0410
7394 77.9300   2447   2434  .0409
7395 77.9400   2459   2433  .0407
7396 77.9500   2463   2433  .0406
7397 77.9600   2448   2435  .0408
7398 77.9700   2415   2437  .0414
7399 77.9800   2431   2440  .0411
7400 77.9900   2467   2443  .0405
7401 78.0000   2439   2447  .0410
7402 78.0100   2434   2450  .0411
7403 78.0200   2468   2452  .0405
7404 78.0300   2453   2454  .0408
7405 78.0400   2468   2455  .0405
7406 78.0500   2495   2456  .0401
7407 78.0600   2462   2456  .0406
7408 78.0700   2488   2457  .0402
7409 78.0800   2514   2458  .0398
7410 78.0900   2504   2460  .0399
7411 78.1000   2544   2463  .0393
7412 78.1100   2529   2467  .0395
7413 78.1200   2518   2472  .0397
7414 78.1300   2550   2477  .0392
7415 78.1400   2606   2484  .0384
7416 78.1500   2613   2491  .0383
7417 78.1600   2592   2498  .0386
7418 78.1700   2650   2504  .0377
7419 78.1800   2679   2511  .0373
7420 78.1900   2614   2518  .0383
7421 78.2000   2611   2526  .0383
7422 78.2100   2610   2534  .0383
7423 78.2200   2563   2541  .0390
7424 78.2300   2593   2547  .0386
7425 78.2400   2643   2552  .0378
7426 78.2500   2663   2555  .0376
7427 78.2600   2626   2556  .0381
7428 78.2700   2600   2553  .0385
7429 78.2800   2606   2548  .0384
7430 78.2900   2639   2543  .0379
7431 78.3000   2638   2537  .0379
7432 78.3100   2609   2532  .0383
7433 78.3200   2589   2525  .0386
7434 78.3300   2609   2520  .0383
7435 78.3400   2583   2514  .0387
7436 78.3500   2534   2509  .0395
7437 78.3600   2546   2505  .0393
7438 78.3700   2547   2500  .0393
7439 78.3800   2565   2495  .0390
7440 78.3900   2530   2489  .0395
7441 78.4000   2482   2484  .0403
7442 78.4100   2487   2479  .0402
7443 78.4200   2512   2474  .0398
7444 78.4300   2513   2471  .0398
7445 78.4400   2502   2469  .0400
7446 78.4500   2494   2468  .0401
7447 78.4600   2515   2468  .0398
7448 78.4700   2473   2469  .0404
7449 78.4800   2495   2471  .0401
7450 78.4900   2486   2473  .0402
7451 78.5000   2465   2474  .0406
7452 78.5100   2467   2477  .0405
7453 78.5200   2426   2479  .0412
7454 78.5300   2447   2482  .0409
7455 78.5400   2450   2484  .0408
7456 78.5500   2459   2485  .0407
7457 78.5600   2458   2485  .0407
7458 78.5700   2470   2486  .0405
7459 78.5800   2454   2486  .0407
7460 78.5900   2547   2486  .0393
7461 78.6000   2552   2486  .0392
7462 78.6100   2520   2487  .0397
7463 78.6200   2485   2488  .0402
7464 78.6300   2500   2491  .0400
7465 78.6400   2539   2494  .0394
7466 78.6500   2474   2498  .0404
7467 78.6600   2499   2502  .0400
7468 78.6700   2471   2506  .0405
7469 78.6800   2501   2511  .0400
7470 78.6900   2491   2515  .0401
7471 78.7000   2488   2519  .0402
7472 78.7100   2474   2521  .0404
7473 78.7200   2498   2522  .0400
7474 78.7300   2490   2521  .0402
7475 78.7400   2477   2521  .0404
7476 78.7500   2492   2521  .0401
7477 78.7600   2510   2522  .0398
7478 78.7700   2526   2525  .0396
7479 78.7800   2581   2531  .0387
7480 78.7900   2564   2539  .0390
7481 78.8000   2547   2547  .0393
7482 78.8100   2517   2556  .0397
7483 78.8200   2503   2563  .0400
7484 78.8300   2520   2569  .0397
7485 78.8400   2530   2573  .0395
7486 78.8500   2550   2575  .0392
7487 78.8600   2541   2576  .0394
7488 78.8700   2505   2576  .0399
7489 78.8800   2526   2574  .0396
7490 78.8900   2505   2570  .0399
7491 78.9000   2513   2563  .0398
7492 78.9100   2522   2555  .0397
7493 78.9200   2514   2546  .0398
7494 78.9300   2496   2537  .0401
7495 78.9400   2498   2526  .0400
7496 78.9500   2483   2516  .0403
7497 78.9600   2517   2505  .0397
7498 78.9700   2497   2495  .0400
7499 78.9800   2450   2485  .0408
7500 78.9900   2436   2477  .0411
7501 79.0000   2465   2469  .0406
7502 79.0100   2425   2463  .0412
7503 79.0200   2434   2457  .0411
7504 79.0300   2457   2452  .0407
7505 79.0400   2428   2448  .0412
7506 79.0500   2467   2445  .0405
7507 79.0600   2444   2441  .0409
7508 79.0700   2433   2438  .0411
7509 79.0800   2427   2436  .0412
7510 79.0900   2417   2434  .0414
7511 79.1000   2421   2433  .0413
7512 79.1100   2466   2433  .0406
7513 79.1200   2440   2433  .0410
7514 79.1300   2432   2433  .0411
7515 79.1400   2447   2433  .0409
7516 79.1500   2420   2432  .0413
7517 79.1600   2424   2431  .0413
7518 79.1700   2433   2430  .0411
7519 79.1800   2450   2430  .0408
7520 79.1900   2450   2430  .0408
7521 79.2000   2475   2430  .0404
7522 79.2100   2471   2431  .0405
7523 79.2200   2480   2433  .0403
7524 79.2300   2481   2434  .0403
7525 79.2400   2490   2436  .0402
7526 79.2500   2469   2439  .0405
7527 79.2600   2463   2442  .0406
7528 79.2700   2490   2446  .0402
7529 79.2800   2536   2449  .0394
7530 79.2900   2489   2452  .0402
7531 79.3000   2496   2454  .0401
7532 79.3100   2457   2455  .0407
7533 79.3200   2466   2456  .0406
7534 79.3300   2502   2455  .0400
7535 79.3400   2463   2455  .0406
7536 79.3500   2445   2453  .0409
7537 79.3600   2491   2451  .0401
7538 79.3700   2472   2447  .0405
7539 79.3800   2464   2442  .0406
7540 79.3900   2433   2437  .0411
7541 79.4000   2440   2433  .0410
7542 79.4100   2443   2428  .0409
7543 79.4200   2477   2423  .0404
7544 79.4300   2454   2418  .0407
7545 79.4400   2456   2414  .0407
7546 79.4500   2483   2411  .0403
7547 79.4600   2461   2407  .0406
7548 79.4700   2446   2405  .0409
7549 79.4800   2395   2402  .0418
7550 79.4900   2383   2400  .0420
7551 79.5000   2367   2398  .0422
7552 79.5100   2418   2396  .0414
7553 79.5200   2353   2394  .0425
7554 79.5300   2367   2392  .0422
7555 79.5400   2423   2390  .0413
7556 79.5500   2398   2388  .0417
7557 79.5600   2398   2386  .0417
7558 79.5700   2400   2385  .0417
7559 79.5800   2358   2384  .0424
7560 79.5900   2391   2384  .0418
7561 79.6000   2385   2385  .0419
7562 79.6100   2382   2386  .0420
7563 79.6200   2391   2389  .0418
7564 79.6300   2373   2393  .0421
7565 79.6400   2372   2399  .0422
7566 79.6500   2386   2406  .0419
7567 79.6600   2403   2413  .0416
7568 79.6700   2389   2421  .0419
7569 79.6800   2406   2427  .0416
7570 79.6900   2404   2433  .0416
7571 79.7000   2422   2436  .0413
7572 79.7100   2421   2437  .0413
7573 79.7200   2392   2437  .0418
7574 79.7300   2393   2436  .0418
7575 79.7400   2388   2435  .0419
7576 79.7500   2424   2433  .0413
7577 79.7600   2419   2432  .0413
7578 79.7700   2421   2430  .0413
7579 79.7800   2431   2427  .0411
7580 79.7900   2453   2426  .0408
7581 79.8000   2445   2424  .0409
7582 79.8100   2440   2423  .0410
7583 79.8200   2462   2422  .0406
7584 79.8300   2478   2422  .0404
7585 79.8400   2460   2421  .0407
7586 79.8500   2436   2421  .0411
7587 79.8600   2452   2421  .0408
7588 79.8700   2462   2421  .0406
7589 79.8800   2465   2421  .0406
7590 79.8900   2445   2421  .0409
7591 79.9000   2462   2422  .0406
7592 79.9100   2451   2423  .0408
7593 79.9200   2476   2424  .0404
7594 79.9300   2498   2426  .0400
7595 79.9400   2487   2429  .0402
7596 79.9500   2485   2431  .0402
7597 79.9600   2449   2434  .0408
7598 79.9700   2477   2437  .0404
7599 79.9800   2499   2440  .0400
7600 79.9900   2523   2445  .0396
7601 80.0000   2515   2450  .0398
7602 80.0100   2489   2456  .0402
7603 80.0200   2492   2463  .0401
7604 80.0300   2516   2470  .0397
7605 80.0400   2528   2477  .0396
7606 80.0500   2584   2484  .0387
7607 80.0600   2564   2490  .0390
7608 80.0700   2556   2494  .0391
7609 80.0800   2505   2497  .0399
7610 80.0900   2542   2497  .0393
7611 80.1000   2527   2496  .0396
7612 80.1100   2539   2492  .0394
7613 80.1200   2533   2487  .0395
7614 80.1300   2498   2482  .0400
7615 80.1400   2481   2476  .0403
7616 80.1500   2546   2472  .0393
7617 80.1600   2508   2469  .0399
7618 80.1700   2535   2467  .0394
7619 80.1800   2555   2467  .0391
7620 80.1900   2544   2469  .0393
7621 80.2000   2569   2473  .0389
7622 80.2100   2592   2479  .0386
7623 80.2200   2559   2486  .0391
7624 80.2300   2551   2493  .0392
7625 80.2400   2587   2500  .0387
7626 80.2500   2564   2506  .0390
7627 80.2600   2543   2510  .0393
7628 80.2700   2575   2514  .0388
7629 80.2800   2562   2519  .0390
7630 80.2900   2570   2524  .0389
7631 80.3000   2641   2531  .0379
7632 80.3100   2606   2539  .0384
7633 80.3200   2566   2548  .0390
7634 80.3300   2604   2558  .0384
7635 80.3400   2627   2567  .0381
7636 80.3500   2627   2574  .0381
7637 80.3600   2622   2577  .0381
7638 80.3700   2641   2575  .0379
7639 80.3800   2625   2570  .0381
7640 80.3900   2636   2562  .0379
7641 80.4000   2647   2552  .0378
7642 80.4100   2643   2540  .0378
7643 80.4200   2651   2528  .0377
7644 80.4300   2639   2516  .0379
7645 80.4400   2624   2504  .0381
7646 80.4500   2619   2494  .0382
7647 80.4600   2592   2484  .0386
7648 80.4700   2562   2476  .0390
7649 80.4800   2599   2469  .0385
7650 80.4900   2588   2463  .0386
7651 80.5000   2588   2459  .0386
7652 80.5100   2582   2456  .0387
7653 80.5200   2564   2455  .0390
7654 80.5300   2565   2454  .0390
7655 80.5400   2573   2454  .0389
7656 80.5500   2553   2454  .0392
7657 80.5600   2535   2455  .0394
7658 80.5700   2544   2456  .0393
7659 80.5800   2540   2457  .0394
7660 80.5900   2523   2457  .0396
7661 80.6000   2520   2458  .0397
7662 80.6100   2489   2459  .0402
7663 80.6200   2501   2460  .0400
7664 80.6300   2503   2460  .0400
7665 80.6400   2518   2460  .0397
7666 80.6500   2504   2459  .0399
7667 80.6600   2498   2456  .0400
7668 80.6700   2491   2452  .0401
7669 80.6800   2508   2448  .0399
7670 80.6900   2478   2443  .0404
7671 80.7000   2494   2439  .0401
7672 80.7100   2563   2434  .0390
7673 80.7200   2522   2430  .0397
7674 80.7300   2503   2426  .0400
7675 80.7400   2478   2423  .0404
7676 80.7500   2520   2420  .0397
7677 80.7600   2480   2418  .0403
7678 80.7700   2469   2417  .0405
7679 80.7800   2521   2417  .0397
7680 80.7900   2480   2418  .0403
7681 80.8000   2467   2420  .0405
7682 80.8100   2487   2422  .0402
7683 80.8200   2463   2424  .0406
7684 80.8300   2438   2426  .0410
7685 80.8400   2488   2427  .0402
7686 80.8500   2507   2428  .0399
7687 80.8600   2498   2428  .0400
7688 80.8700   2454   2427  .0407
7689 80.8800   2493   2426  .0401
7690 80.8900   2481   2424  .0403
7691 80.9000   2497   2423  .0400
7692 80.9100   2510   2424  .0398
7693 80.9200   2560   2425  .0391
7694 80.9300   2525   2429  .0396
7695 80.9400   2573   2435  .0389
7696 80.9500   2509   2443  .0399
7697 80.9600   2503   2454  .0400
7698 80.9700   2501   2467  .0400
7699 80.9800   2505   2481  .0399
7700 80.9900   2517   2495  .0397
7701 81.0000   2537   2508  .0394
7702 81.0100   2491   2517  .0401
7703 81.0200   2515   2524  .0398
7704 81.0300   2533   2527  .0395
7705 81.0400   2533   2527  .0395
7706 81.0500   2552   2526  .0392
7707 81.0600   2550   2522  .0392
7708 81.0700   2504   2516  .0399
7709 81.0800   2544   2510  .0393
7710 81.0900   2528   2502  .0396
7711 81.1000   2510   2496  .0398
7712 81.1100   2503   2490  .0400
7713 81.1200   2515   2484  .0398
7714 81.1300   2565   2478  .0390
7715 81.1400   2553   2474  .0392
7716 81.1500   2545   2470  .0393
7717 81.1600   2511   2468  .0398
7718 81.1700   2515   2467  .0398
7719 81.1800   2496   2468  .0401
7720 81.1900   2518   2470  .0397
7721 81.2000   2521   2473  .0397
7722 81.2100   2524   2476  .0396
7723 81.2200   2528   2479  .0396
7724 81.2300   2506   2481  .0399
7725 81.2400   2516   2482  .0397
7726 81.2500   2533   2482  .0395
7727 81.2600   2509   2480  .0399
7728 81.2700   2549   2478  .0392
7729 81.2800   2517   2477  .0397
7730 81.2900   2514   2476  .0398
7731 81.3000   2486   2475  .0402
7732 81.3100   2520   2475  .0397
7733 81.3200   2508   2477  .0399
7734 81.3300   2503   2478  .0400
7735 81.3400   2512   2480  .0398
7736 81.3500   2524   2480  .0396
7737 81.3600   2501   2480  .0400
7738 81.3700   2471   2480  .0405
7739 81.3800   2517   2480  .0397
7740 81.3900   2493   2480  .0401
7741 81.4000   2524   2481  .0396
7742 81.4100   2547   2485  .0393
7743 81.4200   2543   2490  .0393
7744 81.4300   2542   2499  .0393
7745 81.4400   2551   2511  .0392
7746 81.4500   2547   2525  .0393
7747 81.4600   2503   2539  .0400
7748 81.4700   2500   2552  .0400
7749 81.4800   2520   2562  .0397
7750 81.4900   2526   2568  .0396
7751 81.5000   2482   2569  .0403
7752 81.5100   2498   2567  .0400
7753 81.5200   2506   2560  .0399
7754 81.5300   2458   2552  .0407
7755 81.5400   2477   2542  .0404
7756 81.5500   2493   2531  .0401
7757 81.5600   2468   2520  .0405
7758 81.5700   2473   2509  .0404
7759 81.5800   2485   2499  .0402
7760 81.5900   2436   2490  .0411
7761 81.6000   2452   2482  .0408
7762 81.6100   2446   2475  .0409
7763 81.6200   2434   2469  .0411
7764 81.6300   2478   2463  .0404
7765 81.6400   2454   2458  .0407
7766 81.6500   2427   2454  .0412
7767 81.6600   2426   2450  .0412
7768 81.6700   2396   2447  .0417
7769 81.6800   2370   2444  .0422
7770 81.6900   2390   2441  .0418
7771 81.7000   2432   2438  .0411
7772 81.7100   2435   2435  .0411
7773 81.7200   2409   2432  .0415
7774 81.7300   2427   2430  .0412
7775 81.7400   2439   2427  .0410
7776 81.7500   2428   2424  .0412
7777 81.7600   2398   2422  .0417
7778 81.7700   2375   2419  .0421
7779 81.7800   2388   2417  .0419
7780 81.7900   2383   2415  .0420
7781 81.8000   2373   2414  .0421
7782 81.8100   2401   2413  .0416
7783 81.8200   2415   2412  .0414
7784 81.8300   2400   2412  .0417
7785 81.8400   2351   2412  .0425
7786 81.8500   2340   2413  .0427
7787 81.8600   2373   2413  .0421
7788 81.8700   2388   2414  .0419
7789 81.8800   2356   2415  .0424
7790 81.8900   2350   2415  .0426
7791 81.9000   2369   2414  .0422
7792 81.9100   2379   2414  .0420
7793 81.9200   2358   2414  .0424
7794 81.9300   2403   2415  .0416
7795 81.9400   2371   2416  .0422
7796 81.9500   2395   2419  .0418
7797 81.9600   2388   2422  .0419
7798 81.9700   2379   2425  .0420
7799 81.9800   2430   2430  .0412
7800 81.9900   2416   2434  .0414
7801 82.0000   2371   2439  .0422
7802 82.0100   2370   2444  .0422
7803 82.0200   2367   2448  .0422
7804 82.0300   2372   2450  .0422
7805 82.0400   2371   2451  .0422
7806 82.0500   2374   2450  .0421
7807 82.0600   2364   2448  .0423
7808 82.0700   2369   2446  .0422
7809 82.0800   2383   2444  .0420
7810 82.0900   2425   2442  .0412
7811 82.1000   2396   2441  .0417
7812 82.1100   2391   2441  .0418
7813 82.1200   2422   2441  .0413
7814 82.1300   2397   2443  .0417
7815 82.1400   2379   2445  .0420
7816 82.1500   2381   2446  .0420
7817 82.1600   2375   2447  .0421
7818 82.1700   2351   2446  .0425
7819 82.1800   2371   2444  .0422
7820 82.1900   2400   2442  .0417
7821 82.2000   2391   2439  .0418
7822 82.2100   2413   2436  .0414
7823 82.2200   2398   2433  .0417
7824 82.2300   2407   2431  .0415
7825 82.2400   2421   2430  .0413
7826 82.2500   2377   2430  .0421
7827 82.2600   2372   2431  .0422
7828 82.2700   2405   2433  .0416
7829 82.2800   2401   2436  .0416
7830 82.2900   2390   2441  .0418
7831 82.3000   2378   2446  .0421
7832 82.3100   2402   2453  .0416
7833 82.3200   2433   2460  .0411
7834 82.3300   2426   2469  .0412
7835 82.3400   2428   2479  .0412
7836 82.3500   2425   2492  .0412
7837 82.3600   2393   2507  .0418
7838 82.3700   2452   2523  .0408
7839 82.3800   2521   2539  .0397
7840 82.3900   2553   2553  .0392
7841 82.4000   2539   2563  .0394
7842 82.4100   2517   2568  .0397
7843 82.4200   2476   2568  .0404
7844 82.4300   2454   2564  .0407
7845 82.4400   2505   2557  .0399
7846 82.4500   2492   2549  .0401
7847 82.4600   2465   2540  .0406
7848 82.4700   2510   2530  .0398
7849 82.4800   2532   2521  .0395
7850 82.4900   2544   2512  .0393
7851 82.5000   2539   2504  .0394
7852 82.5100   2518   2496  .0397
7853 82.5200   2495   2490  .0401
7854 82.5300   2515   2484  .0398
7855 82.5400   2510   2480  .0398
7856 82.5500   2513   2476  .0398
7857 82.5600   2505   2473  .0399
7858 82.5700   2521   2471  .0397
7859 82.5800   2577   2470  .0388
7860 82.5900   2493   2470  .0401
7861 82.6000   2496   2470  .0401
7862 82.6100   2502   2472  .0400
7863 82.6200   2524   2474  .0396
7864 82.6300   2555   2478  .0391
7865 82.6400   2531   2482  .0395
7866 82.6500   2544   2488  .0393
7867 82.6600   2518   2493  .0397
7868 82.6700   2538   2499  .0394
7869 82.6800   2602   2504  .0384
7870 82.6900   2536   2508  .0394
7871 82.7000   2516   2509  .0397
7872 82.7100   2527   2509  .0396
7873 82.7200   2518   2506  .0397
7874 82.7300   2502   2502  .0400
7875 82.7400   2460   2497  .0407
7876 82.7500   2506   2491  .0399
7877 82.7600   2506   2485  .0399
7878 82.7700   2469   2479  .0405
7879 82.7800   2479   2472  .0403
7880 82.7900   2475   2466  .0404
7881 82.8000   2505   2461  .0399
7882 82.8100   2477   2456  .0404
7883 82.8200   2482   2452  .0403
7884 82.8300   2461   2448  .0406
7885 82.8400   2444   2445  .0409
7886 82.8500   2455   2442  .0407
7887 82.8600   2464   2440  .0406
7888 82.8700   2444   2438  .0409
7889 82.8800   2438   2436  .0410
7890 82.8900   2432   2435  .0411
7891 82.9000   2419   2434  .0413
7892 82.9100   2414   2433  .0414
7893 82.9200   2421   2433  .0413
7894 82.9300   2427   2433  .0412
7895 82.9400   2453   2433  .0408
7896 82.9500   2453   2434  .0408
7897 82.9600   2461   2435  .0406
7898 82.9700   2443   2437  .0409
7899 82.9800   2443   2440  .0409
7900 82.9900   2478   2444  .0404
7901 83.0000   2478   2449  .0404
7902 83.0100   2484   2455  .0403
7903 83.0200   2526   2462  .0396
7904 83.0300   2492   2470  .0401
7905 83.0400   2446   2477  .0409
7906 83.0500   2452   2485  .0408
7907 83.0600   2486   2491  .0402
7908 83.0700   2494   2497  .0401
7909 83.0800   2488   2502  .0402
7910 83.0900   2469   2507  .0405
7911 83.1000   2483   2511  .0403
7912 83.1100   2495   2516  .0401
7913 83.1200   2486   2520  .0402
7914 83.1300   2526   2522  .0396
7915 83.1400   2567   2522  .0390
7916 83.1500   2535   2521  .0394
7917 83.1600   2558   2519  .0391
7918 83.1700   2586   2516  .0387
7919 83.1800   2528   2514  .0396
7920 83.1900   2539   2511  .0394
7921 83.2000   2528   2508  .0396
7922 83.2100   2528   2505  .0396
7923 83.2200   2580   2504  .0388
7924 83.2300   2550   2503  .0392
7925 83.2400   2548   2504  .0392
7926 83.2500   2575   2507  .0388
7927 83.2600   2554   2510  .0392
7928 83.2700   2584   2514  .0387
7929 83.2800   2534   2518  .0395
7930 83.2900   2548   2521  .0392
7931 83.3000   2531   2522  .0395
7932 83.3100   2552   2522  .0392
7933 83.3200   2555   2521  .0391
7934 83.3300   2563   2520  .0390
7935 83.3400   2540   2518  .0394
7936 83.3500   2540   2516  .0394
7937 83.3600   2517   2513  .0397
7938 83.3700   2559   2510  .0391
7939 83.3800   2567   2507  .0390
7940 83.3900   2586   2504  .0387
7941 83.4000   2550   2503  .0392
7942 83.4100   2610   2503  .0383
7943 83.4200   2562   2505  .0390
7944 83.4300   2551   2508  .0392
7945 83.4400   2526   2512  .0396
7946 83.4500   2536   2516  .0394
7947 83.4600   2528   2520  .0396
7948 83.4700   2507   2524  .0399
7949 83.4800   2490   2527  .0402
7950 83.4900   2559   2531  .0391
7951 83.5000   2533   2534  .0395
7952 83.5100   2570   2538  .0389
7953 83.5200   2559   2542  .0391
7954 83.5300   2500   2545  .0400
7955 83.5400   2543   2548  .0393
7956 83.5500   2575   2551  .0388
7957 83.5600   2618   2551  .0382
7958 83.5700   2582   2550  .0387
7959 83.5800   2586   2547  .0387
7960 83.5900   2544   2542  .0393
7961 83.6000   2563   2536  .0390
7962 83.6100   2575   2530  .0388
7963 83.6200   2572   2524  .0389
7964 83.6300   2573   2519  .0389
7965 83.6400   2570   2516  .0389
7966 83.6500   2577   2515  .0388
7967 83.6600   2584   2515  .0387
7968 83.6700   2608   2517  .0383
7969 83.6800   2586   2520  .0387
7970 83.6900   2593   2525  .0386
7971 83.7000   2561   2530  .0390
7972 83.7100   2538   2535  .0394
7973 83.7200   2547   2539  .0393
7974 83.7300   2594   2543  .0386
7975 83.7400   2581   2544  .0387
7976 83.7500   2590   2545  .0386
7977 83.7600   2612   2545  .0383
7978 83.7700   2650   2547  .0377
7979 83.7800   2630   2549  .0380
7980 83.7900   2633   2551  .0380
7981 83.8000   2635   2553  .0380
7982 83.8100   2618   2554  .0382
7983 83.8200   2591   2554  .0386
7984 83.8300   2560   2553  .0391
7985 83.8400   2644   2549  .0378
7986 83.8500   2617   2544  .0382
7987 83.8600   2627   2536  .0381
7988 83.8700   2604   2528  .0384
7989 83.8800   2540   2520  .0394
7990 83.8900   2550   2511  .0392
7991 83.9000   2554   2503  .0392
7992 83.9100   2619   2496  .0382
7993 83.9200   2621   2490  .0382
7994 83.9300   2632   2486  .0380
7995 83.9400   2606   2482  .0384
7996 83.9500   2646   2480  .0378
7997 83.9600   2584   2479  .0387
7998 83.9700   2593   2479  .0386
7999 83.9800   2571   2480  .0389
8000 83.9900   2576   2483  .0388
8001 84.0000   2609   2486  .0383
8002 84.0100   2572   2491  .0389
8003 84.0200   2557   2497  .0391
8004 84.0300   2569   2504  .0389
8005 84.0400   2572   2510  .0389
8006 84.0500   2600   2518  .0385
8007 84.0600   2564   2524  .0390
8008 84.0700   2531   2530  .0395
8009 84.0800   2570   2534  .0389
8010 84.0900   2560   2534  .0391
8011 84.1000   2569   2533  .0389
8012 84.1100   2587   2529  .0387
8013 84.1200   2563   2526  .0390
8014 84.1300   2549   2523  .0392
8015 84.1400   2532   2519  .0395
8016 84.1500   2544   2517  .0393
8017 84.1600   2575   2516  .0388
8018 84.1700   2575   2516  .0388
8019 84.1800   2559   2518  .0391
8020 84.1900   2570   2520  .0389
8021 84.2000   2563   2522  .0390
8022 84.2100   2561   2523  .0390
8023 84.2200   2556   2524  .0391
8024 84.2300   2550   2522  .0392
8025 84.2400   2483   2519  .0403
8026 84.2500   2464   2515  .0406
8027 84.2600   2496   2511  .0401
8028 84.2700   2550   2508  .0392
8029 84.2800   2526   2505  .0396
8030 84.2900   2486   2502  .0402
8031 84.3000   2480   2500  .0403
8032 84.3100   2481   2499  .0403
8033 84.3200   2491   2499  .0401
8034 84.3300   2480   2499  .0403
8035 84.3400   2481   2501  .0403
8036 84.3500   2469   2503  .0405
8037 84.3600   2509   2506  .0399
8038 84.3700   2535   2507  .0394
8039 84.3800   2565   2508  .0390
8040 84.3900   2521   2507  .0397
8041 84.4000   2485   2507  .0402
8042 84.4100   2472   2506  .0405
8043 84.4200   2554   2507  .0392
8044 84.4300   2513   2508  .0398
8045 84.4400   2481   2511  .0403
8046 84.4500   2467   2514  .0405
8047 84.4600   2487   2518  .0402
8048 84.4700   2459   2520  .0407
8049 84.4800   2480   2521  .0403
8050 84.4900   2463   2520  .0406
8051 84.5000   2474   2518  .0404
8052 84.5100   2516   2516  .0397
8053 84.5200   2457   2513  .0407
8054 84.5300   2435   2511  .0411
8055 84.5400   2476   2508  .0404
8056 84.5500   2458   2505  .0407
8057 84.5600   2454   2502  .0407
8058 84.5700   2449   2498  .0408
8059 84.5800   2473   2496  .0404
8060 84.5900   2515   2495  .0398
8061 84.6000   2464   2493  .0406
8062 84.6100   2468   2494  .0405
8063 84.6200   2512   2495  .0398
8064 84.6300   2516   2498  .0397
8065 84.6400   2585   2502  .0387
8066 84.6500   2570   2506  .0389
8067 84.6600   2530   2512  .0395
8068 84.6700   2512   2518  .0398
8069 84.6800   2482   2525  .0403
8070 84.6900   2520   2532  .0397
8071 84.7000   2579   2539  .0388
8072 84.7100   2541   2548  .0394
8073 84.7200   2541   2559  .0394
8074 84.7300   2573   2571  .0389
8075 84.7400   2563   2585  .0390
8076 84.7500   2513   2598  .0398
8077 84.7600   2526   2609  .0396
8078 84.7700   2526   2617  .0396
8079 84.7800   2584   2621  .0387
8080 84.7900   2557   2621  .0391
8081 84.8000   2587   2620  .0387
8082 84.8100   2558   2616  .0391
8083 84.8200   2575   2610  .0388
8084 84.8300   2596   2601  .0385
8085 84.8400   2638   2589  .0379
8086 84.8500   2648   2577  .0378
8087 84.8600   2622   2564  .0381
8088 84.8700   2581   2551  .0387
8089 84.8800   2549   2539  .0392
8090 84.8900   2580   2528  .0388
8091 84.9000   2534   2518  .0395
8092 84.9100   2494   2510  .0401
8093 84.9200   2485   2503  .0402
8094 84.9300   2482   2497  .0403
8095 84.9400   2493   2492  .0401
8096 84.9500   2464   2487  .0406
8097 84.9600   2500   2483  .0400
8098 84.9700   2498   2480  .0400
8099 84.9800   2486   2477  .0402
8100 84.9900   2431   2475  .0411
8101 85.0000   2470   2472  .0405
8102 85.0100   2465   2470  .0406
8103 85.0200   2467   2466  .0405
8104 85.0300   2448   2463  .0408
8105 85.0400   2432   2460  .0411
8106 85.0500   2441   2457  .0410
8107 85.0600   2431   2455  .0411
8108 85.0700   2460   2452  .0407
8109 85.0800   2415   2451  .0414
8110 85.0900   2420   2449  .0413
8111 85.1000   2405   2446  .0416
8112 85.1100   2408   2444  .0415
8113 85.1200   2441   2441  .0410
8114 85.1300   2418   2438  .0414
8115 85.1400   2389   2435  .0419
8116 85.1500   2419   2432  .0413
8117 85.1600   2426   2428  .0412
8118 85.1700   2419   2425  .0413
8119 85.1800   2378   2423  .0421
8120 85.1900   2385   2420  .0419
8121 85.2000   2391   2418  .0418
8122 85.2100   2400   2416  .0417
8123 85.2200   2372   2415  .0422
8124 85.2300   2416   2415  .0414
8125 85.2400   2416   2417  .0414
8126 85.2500   2442   2419  .0410
8127 85.2600   2421   2424  .0413
8128 85.2700   2378   2431  .0421
8129 85.2800   2434   2440  .0411
8130 85.2900   2472   2450  .0405
8131 85.3000   2466   2462  .0406
8132 85.3100   2488   2474  .0402
8133 85.3200   2478   2486  .0404
8134 85.3300   2477   2496  .0404
8135 85.3400   2500   2506  .0400
8136 85.3500   2475   2513  .0404
8137 85.3600   2451   2518  .0408
8138 85.3700   2488   2520  .0402
8139 85.3800   2510   2520  .0398
8140 85.3900   2493   2519  .0401
8141 85.4000   2544   2515  .0393
8142 85.4100   2587   2510  .0387
8143 85.4200   2568   2505  .0389
8144 85.4300   2573   2499  .0389
8145 85.4400   2517   2492  .0397
8146 85.4500   2528   2486  .0396
8147 85.4600   2572   2480  .0389
8148 85.4700   2557   2474  .0391
8149 85.4800   2579   2468  .0388
8150 85.4900   2574   2463  .0389
8151 85.5000   2530   2458  .0395
8152 85.5100   2572   2453  .0389
8153 85.5200   2524   2449  .0396
8154 85.5300   2517   2445  .0397
8155 85.5400   2519   2442  .0397
8156 85.5500   2493   2439  .0401
8157 85.5600   2481   2436  .0403
8158 85.5700   2483   2433  .0403
8159 85.5800   2468   2431  .0405
8160 85.5900   2494   2430  .0401
8161 85.6000   2523   2429  .0396
8162 85.6100   2536   2428  .0394
8163 85.6200   2522   2428  .0397
8164 85.6300   2520   2429  .0397
8165 85.6400   2467   2429  .0405
8166 85.6500   2473   2430  .0404
8167 85.6600   2497   2430  .0400
8168 85.6700   2506   2430  .0399
8169 85.6800   2519   2431  .0397
8170 85.6900   2496   2432  .0401
8171 85.7000   2516   2432  .0397
8172 85.7100   2515   2432  .0398
8173 85.7200   2511   2431  .0398
8174 85.7300   2486   2431  .0402
8175 85.7400   2506   2431  .0399
8176 85.7500   2526   2431  .0396
8177 85.7600   2517   2432  .0397
8178 85.7700   2463   2433  .0406
8179 85.7800   2493   2435  .0401
8180 85.7900   2500   2436  .0400
8181 85.8000   2504   2439  .0399
8182 85.8100   2532   2441  .0395
8183 85.8200   2525   2443  .0396
8184 85.8300   2495   2444  .0401
8185 85.8400   2522   2444  .0397
8186 85.8500   2518   2445  .0397
8187 85.8600   2494   2446  .0401
8188 85.8700   2531   2448  .0395
8189 85.8800   2496   2449  .0401
8190 85.8900   2532   2451  .0395
8191 85.9000   2532   2453  .0395
8192 85.9100   2511   2455  .0398
8193 85.9200   2453   2457  .0408
8194 85.9300   2482   2460  .0403
8195 85.9400   2510   2463  .0398
8196 85.9500   2507   2467  .0399
8197 85.9600   2529   2471  .0395
8198 85.9700   2517   2475  .0397
8199 85.9800   2512   2479  .0398
8200 85.9900   2549   2483  .0392
8201 86.0000   2529   2487  .0395
8202 86.0100   2529   2490  .0395
8203 86.0200   2533   2492  .0395
8204 86.0300   2497   2491  .0400
8205 86.0400   2538   2490  .0394
8206 86.0500   2559   2487  .0391
8207 86.0600   2572   2485  .0389
8208 86.0700   2543   2484  .0393
8209 86.0800   2514   2485  .0398
8210 86.0900   2576   2488  .0388
8211 86.1000   2573   2494  .0389
8212 86.1100   2576   2503  .0388
8213 86.1200   2528   2512  .0396
8214 86.1300   2512   2522  .0398
8215 86.1400   2548   2529  .0392
8216 86.1500   2551   2535  .0392
8217 86.1600   2533   2537  .0395
8218 86.1700   2535   2539  .0394
8219 86.1800   2573   2539  .0389
8220 86.1900   2604   2537  .0384
8221 86.2000   2579   2533  .0388
8222 86.2100   2599   2527  .0385
8223 86.2200   2593   2520  .0386
8224 86.2300   2620   2512  .0382
8225 86.2400   2538   2505  .0394
8226 86.2500   2562   2498  .0390
8227 86.2600   2548   2492  .0392
8228 86.2700   2540   2487  .0394
8229 86.2800   2552   2484  .0392
8230 86.2900   2592   2482  .0386
8231 86.3000   2585   2481  .0387
8232 86.3100   2556   2482  .0391
8233 86.3200   2505   2482  .0399
8234 86.3300   2491   2483  .0401
8235 86.3400   2493   2485  .0401
8236 86.3500   2527   2487  .0396
8237 86.3600   2546   2489  .0393
8238 86.3700   2578   2491  .0388
8239 86.3800   2547   2493  .0393
8240 86.3900   2544   2496  .0393
8241 86.4000   2518   2499  .0397
8242 86.4100   2474   2503  .0404
8243 86.4200   2492   2506  .0401
8244 86.4300   2528   2509  .0396
8245 86.4400   2467   2510  .0405
8246 86.4500   2447   2510  .0409
8247 86.4600   2466   2507  .0406
8248 86.4700   2528   2504  .0396
8249 86.4800   2486   2501  .0402
8250 86.4900   2467   2496  .0405
8251 86.5000   2440   2492  .0410
8252 86.5100   2460   2486  .0407
8253 86.5200   2460   2480  .0407
8254 86.5300   2482   2473  .0403
8255 86.5400   2444   2467  .0409
8256 86.5500   2455   2461  .0407
8257 86.5600   2416   2454  .0414
8258 86.5700   2402   2448  .0416
8259 86.5800   2431   2442  .0411
8260 86.5900   2413   2436  .0414
8261 86.6000   2401   2431  .0416
8262 86.6100   2386   2427  .0419
8263 86.6200   2365   2423  .0423
8264 86.6300   2355   2419  .0425
8265 86.6400   2338   2416  .0428
8266 86.6500   2359   2414  .0424
8267 86.6600   2360   2411  .0424
8268 86.6700   2351   2410  .0425
8269 86.6800   2343   2408  .0427
8270 86.6900   2337   2407  .0428
8271 86.7000   2400   2406  .0417
8272 86.7100   2334   2405  .0428
8273 86.7200   2354   2406  .0425
8274 86.7300   2357   2408  .0424
8275 86.7400   2371   2412  .0422
8276 86.7500   2377   2417  .0421
8277 86.7600   2338   2424  .0428
8278 86.7700   2342   2433  .0427
8279 86.7800   2339   2443  .0428
8280 86.7900   2346   2453  .0426
8281 86.8000   2389   2461  .0419
8282 86.8100   2331   2466  .0429
8283 86.8200   2333   2469  .0429
8284 86.8300   2300   2469  .0435
8285 86.8400   2321   2467  .0431
8286 86.8500   2304   2463  .0434
8287 86.8600   2303   2459  .0434
8288 86.8700   2290   2455  .0437
8289 86.8800   2327   2451  .0430
8290 86.8900   2362   2448  .0423
8291 86.9000   2382   2445  .0420
8292 86.9100   2413   2442  .0414
8293 86.9200   2414   2440  .0414
8294 86.9300   2376   2439  .0421
8295 86.9400   2404   2439  .0416
8296 86.9500   2371   2440  .0422
8297 86.9600   2392   2443  .0418
8298 86.9700   2349   2445  .0426
8299 86.9800   2332   2447  .0429
8300 86.9900   2362   2449  .0423
8301 87.0000   2371   2448  .0422
8302 87.0100   2352   2447  .0425
8303 87.0200   2392   2445  .0418
8304 87.0300   2395   2442  .0418
8305 87.0400   2412   2439  .0415
8306 87.0500   2371   2437  .0422
8307 87.0600   2397   2435  .0417
8308 87.0700   2376   2433  .0421
8309 87.0800   2364   2432  .0423
8310 87.0900   2363   2430  .0423
8311 87.1000   2400   2428  .0417
8312 87.1100   2430   2427  .0412
8313 87.1200   2408   2425  .0415
8314 87.1300   2401   2425  .0416
8315 87.1400   2420   2424  .0413
8316 87.1500   2395   2425  .0418
8317 87.1600   2402   2426  .0416
8318 87.1700   2404   2428  .0416
8319 87.1800   2420   2431  .0413
8320 87.1900   2378   2435  .0421
8321 87.2000   2396   2439  .0417
8322 87.2100   2363   2444  .0423
8323 87.2200   2365   2449  .0423
8324 87.2300   2323   2454  .0430
8325 87.2400   2325   2458  .0430
8326 87.2500   2348   2462  .0426
8327 87.2600   2367   2465  .0422
8328 87.2700   2386   2467  .0419
8329 87.2800   2341   2469  .0427
8330 87.2900   2362   2469  .0423
8331 87.3000   2313   2468  .0432
8332 87.3100   2360   2467  .0424
8333 87.3200   2415   2465  .0414
8334 87.3300   2393   2462  .0418
8335 87.3400   2378   2460  .0421
8336 87.3500   2390   2457  .0418
8337 87.3600   2353   2454  .0425
8338 87.3700   2379   2450  .0420
8339 87.3800   2457   2446  .0407
8340 87.3900   2408   2441  .0415
8341 87.4000   2339   2435  .0428
8342 87.4100   2338   2430  .0428
8343 87.4200   2364   2425  .0423
8344 87.4300   2381   2420  .0420
8345 87.4400   2355   2417  .0425
8346 87.4500   2334   2414  .0428
8347 87.4600   2343   2412  .0427
8348 87.4700   2302   2412  .0434
8349 87.4800   2302   2412  .0434
8350 87.4900   2399   2412  .0417
8351 87.5000   2373   2413  .0421
8352 87.5100   2338   2413  .0428
8353 87.5200   2333   2413  .0429
8354 87.5300   2316   2412  .0432
8355 87.5400   2360   2412  .0424
8356 87.5500   2371   2412  .0422
8357 87.5600   2340   2411  .0427
8358 87.5700   2369   2410  .0422
8359 87.5800   2352   2408  .0425
8360 87.5900   2347   2406  .0426
8361 87.6000   2383   2404  .0420
8362 87.6100   2367   2401  .0422
8363 87.6200   2398   2400  .0417
8364 87.6300   2380   2398  .0420
8365 87.6400   2313   2397  .0432
8366 87.6500   2337   2395  .0428
8367 87.6600   2372   2394  .0422
8368 87.6700   2403   2392  .0416
8369 87.6800   2382   2390  .0420
8370 87.6900   2340   2388  .0427
8371 87.7000   2345   2385  .0426
8372 87.7100   2344   2382  .0427
8373 87.7200   2329   2380  .0429
8374 87.7300   2367   2378  .0422
8375 87.7400   2298   2376  .0435
8376 87.7500   2299   2374  .0435
8377 87.7600   2317   2373  .0432
8378 87.7700   2289   2373  .0437
8379 87.7800   2319   2372  .0431
8380 87.7900   2324   2372  .0430
8381 87.8000   2322   2372  .0431
8382 87.8100   2359   2372  .0424
8383 87.8200   2346   2372  .0426
8384 87.8300   2343   2372  .0427
8385 87.8400   2318   2373  .0431
8386 87.8500   2336   2373  .0428
8387 87.8600   2378   2374  .0421
8388 87.8700   2338   2375  .0428
8389 87.8800   2346   2377  .0426
8390 87.8900   2331   2379  .0429
8391 87.9000   2342   2382  .0427
8392 87.9100   2417   2385  .0414
8393 87.9200   2414   2389  .0414
8394 87.9300   2402   2394  .0416
8395 87.9400   2375   2398  .0421
8396 87.9500   2344   2401  .0427
8397 87.9600   2360   2403  .0424
8398 87.9700   2352   2404  .0425
8399 87.9800   2380   2403  .0420
8400 87.9900   2400   2400  .0417
8401 88.0000   2379   2397  .0420
8402 88.0100   2394   2393  .0418
8403 88.0200   2368   2390  .0422
8404 88.0300   2382   2386  .0420
8405 88.0400   2412   2383  .0415
8406 88.0500   2402   2381  .0416
8407 88.0600   2403   2380  .0416
8408 88.0700   2409   2381  .0415
8409 88.0800   2408   2382  .0415
8410 88.0900   2449   2385  .0408
8411 88.1000   2437   2390  .0410
8412 88.1100   2444   2395  .0409
8413 88.1200   2440   2402  .0410
8414 88.1300   2417   2410  .0414
8415 88.1400   2420   2420  .0413
8416 88.1500   2428   2432  .0412
8417 88.1600   2462   2445  .0406
8418 88.1700   2470   2459  .0405
8419 88.1800   2458   2474  .0407
8420 88.1900   2502   2489  .0400
8421 88.2000   2477   2501  .0404
8422 88.2100   2515   2508  .0398
8423 88.2200   2489   2511  .0402
8424 88.2300   2498   2513  .0400
8425 88.2400   2505   2513  .0399
8426 88.2500   2504   2513  .0399
8427 88.2600   2519   2512  .0397
8428 88.2700   2535   2510  .0394
8429 88.2800   2554   2509  .0392
8430 88.2900   2541   2509  .0394
8431 88.3000   2490   2510  .0402
8432 88.3100   2546   2511  .0393
8433 88.3200   2497   2511  .0400
8434 88.3300   2495   2509  .0401
8435 88.3400   2493   2504  .0401
8436 88.3500   2497   2497  .0400
8437 88.3600   2510   2488  .0398
8438 88.3700   2513   2479  .0398
8439 88.3800   2472   2469  .0405
8440 88.3900   2462   2461  .0406
8441 88.4000   2528   2453  .0396
8442 88.4100   2482   2446  .0403
8443 88.4200   2457   2441  .0407
8444 88.4300   2474   2436  .0404
8445 88.4400   2448   2433  .0408
8446 88.4500   2440   2430  .0410
8447 88.4600   2439   2427  .0410
8448 88.4700   2444   2425  .0409
8449 88.4800   2430   2424  .0412
8450 88.4900   2445   2424  .0409
8451 88.5000   2434   2424  .0411
8452 88.5100   2396   2425  .0417
8453 88.5200   2407   2426  .0415
8454 88.5300   2395   2426  .0418
8455 88.5400   2383   2426  .0420
8456 88.5500   2393   2425  .0418
8457 88.5600   2443   2424  .0409
8458 88.5700   2404   2422  .0416
8459 88.5800   2432   2420  .0411
8460 88.5900   2444   2418  .0409
8461 88.6000   2421   2416  .0413
8462 88.6100   2405   2415  .0416
8463 88.6200   2386   2415  .0419
8464 88.6300   2411   2414  .0415
8465 88.6400   2411   2413  .0415
8466 88.6500   2404   2412  .0416
8467 88.6600   2378   2409  .0421
8468 88.6700   2418   2407  .0414
8469 88.6800   2407   2405  .0415
8470 88.6900   2393   2404  .0418
8471 88.7000   2389   2405  .0419
8472 88.7100   2400   2407  .0417
8473 88.7200   2404   2409  .0416
8474 88.7300   2366   2412  .0423
8475 88.7400   2356   2415  .0424
8476 88.7500   2369   2417  .0422
8477 88.7600   2364   2418  .0423
8478 88.7700   2388   2418  .0419
8479 88.7800   2344   2417  .0427
8480 88.7900   2349   2416  .0426
8481 88.8000   2402   2414  .0416
8482 88.8100   2397   2411  .0417
8483 88.8200   2428   2408  .0412
8484 88.8300   2323   2404  .0430
8485 88.8400   2342   2399  .0427
8486 88.8500   2392   2395  .0418
8487 88.8600   2410   2391  .0415
8488 88.8700   2371   2387  .0422
8489 88.8800   2361   2383  .0424
8490 88.8900   2364   2379  .0423
8491 88.9000   2319   2375  .0431
8492 88.9100   2311   2371  .0433
8493 88.9200   2307   2366  .0433
8494 88.9300   2312   2362  .0433
8495 88.9400   2343   2358  .0427
8496 88.9500   2334   2355  .0428
8497 88.9600   2362   2352  .0423
8498 88.9700   2326   2350  .0430
8499 88.9800   2326   2348  .0430
8500 88.9900   2330   2347  .0429
8501 89.0000   2363   2347  .0423
8502 89.0100   2388   2347  .0419
8503 89.0200   2378   2347  .0421
8504 89.0300   2374   2347  .0421
8505 89.0400   2362   2348  .0423
8506 89.0500   2365   2348  .0423
8507 89.0600   2349   2350  .0426
8508 89.0700   2343   2352  .0427
8509 89.0800   2349   2354  .0426
8510 89.0900   2356   2358  .0424
8511 89.1000   2354   2361  .0425
8512 89.1100   2374   2365  .0421
8513 89.1200   2380   2369  .0420
8514 89.1300   2358   2371  .0424
8515 89.1400   2429   2372  .0412
8516 89.1500   2416   2372  .0414
8517 89.1600   2448   2371  .0408
8518 89.1700   2444   2369  .0409
8519 89.1800   2399   2367  .0417
8520 89.1900   2447   2363  .0409
8521 89.2000   2425   2361  .0412
8522 89.2100   2449   2361  .0408
8523 89.2200   2422   2361  .0413
8524 89.2300   2422   2363  .0413
8525 89.2400   2433   2364  .0411
8526 89.2500   2363   2366  .0423
8527 89.2600   2362   2367  .0423
8528 89.2700   2361   2366  .0424
8529 89.2800   2388   2364  .0419
8530 89.2900   2385   2361  .0419
8531 89.3000   2398   2358  .0417
8532 89.3100   2408   2353  .0415
8533 89.3200   2400   2349  .0417
8534 89.3300   2374   2344  .0421
8535 89.3400   2382   2340  .0420
8536 89.3500   2369   2337  .0422
8537 89.3600   2353   2334  .0425
8538 89.3700   2349   2331  .0426
8539 89.3800   2370   2330  .0422
8540 89.3900   2348   2328  .0426
8541 89.4000   2389   2327  .0419
8542 89.4100   2364   2327  .0423
8543 89.4200   2316   2327  .0432
8544 89.4300   2321   2329  .0431
8545 89.4400   2366   2331  .0423
8546 89.4500   2377   2335  .0421
8547 89.4600   2373   2339  .0421
8548 89.4700   2406   2345  .0416
8549 89.4800   2416   2351  .0414
8550 89.4900   2425   2358  .0412
8551 89.5000   2370   2368  .0422
8552 89.5100   2323   2378  .0430
8553 89.5200   2391   2390  .0418
8554 89.5300   2390   2400  .0418
8555 89.5400   2379   2408  .0420
8556 89.5500   2381   2410  .0420
8557 89.5600   2381   2408  .0420
8558 89.5700   2385   2403  .0419
8559 89.5800   2395   2397  .0418
8560 89.5900   2389   2389  .0419
8561 89.6000   2386   2381  .0419
8562 89.6100   2341   2373  .0427
8563 89.6200   2361   2366  .0424
8564 89.6300   2380   2359  .0420
8565 89.6400   2349   2354  .0426
8566 89.6500   2354   2350  .0425
8567 89.6600   2372   2347  .0422
8568 89.6700   2368   2344  .0422
8569 89.6800   2383   2341  .0420
8570 89.6900   2393   2338  .0418
8571 89.7000   2398   2336  .0417
8572 89.7100   2343   2334  .0427
8573 89.7200   2324   2332  .0430
8574 89.7300   2375   2330  .0421
8575 89.7400   2371   2329  .0422
8576 89.7500   2352   2327  .0425
8577 89.7600   2339   2327  .0428
8578 89.7700   2333   2328  .0429
8579 89.7800   2335   2329  .0428
8580 89.7900   2330   2331  .0429
8581 89.8000   2358   2333  .0424
8582 89.8100   2350   2334  .0426
8583 89.8200   2347   2334  .0426
8584 89.8300   2336   2334  .0428
8585 89.8400   2340   2334  .0427
8586 89.8500   2376   2334  .0421
8587 89.8600   2391   2334  .0418
8588 89.8700   2418   2335  .0414
8589 89.8800   2432   2335  .0411
8590 89.8900   2382   2336  .0420
8591 89.9000   2330   2337  .0429
8592 89.9100   2316   2337  .0432
8593 89.9200   2355   2337  .0425
8594 89.9300   2361   2335  .0424
8595 89.9400   2371   2334  .0422
8596 89.9500   2383   2331  .0420
8597 89.9600   2369   2329  .0422
8598 89.9700   2370   2327  .0422
8599 89.9800   2407   2325  .0415
8600 89.9900   2377   2324  .0421
8601 90.0000   2356   2322  .0424
